# Supplementary material for: Decoupling tRNA promoter and processing activities enables specific Pol-II Cas9 guide RNA expression
Source: Nat Commun. 2019 Apr 2;10:1490. doi: 10.1038/s41467-019-09148-3 (PMC6445147; doi:10.1038/s41467-019-09148-3)
Supplement: Supplementary file 4 — Source data [file 41467_2019_9148_MOESM4_ESM.xlsx]

## Sheet: Figure 1
Figure 1c: Log2 Expression Relative to U6
tRNA	Exp2	Exp3	Exp4	Exp5
No tRNA	NA	-9.12704	-8.09498	-8.88174
Rice tRNA-Gly	-2.2273	-3.51388	-3.16537	-3.42239
Fly tRNA-Gly	-1.66014	-1.5723	-0.815063	-2.01788
Human tRNA-Gly	NA	-2.38341	-1.47635	-2.79669
Human tRNA-Gln	-2.81363	-2.07441	-2.81491	-3.13459
Human tRNA-Pro	-1.93997	-1.51086	-3.1189	-2.52579
Figure 1d: Processed band intensity/overall band intensity (no Pol-II promoter)
tRNA	Exp2	Exp3	Exp4	Exp5
No tRNA	NA	NA	NA	NA
U6	1	1	1	1
Human tRNA-Gly	NA	0.884216	0.90643	0.890212
Rice tRNA-Gly	0.489026	0.402439	0.352668	0.432783
Fly tRNA-Gly	0.829075	0.854129	0.876161	0.872133
Human tRNA-Pro	0.793703	0.761586	0.562448	0.752237
Human tRNA-Gln	0.923167	0.948161	0.843523	0.896015
Figure 1f: Numbers of transfected cells, reporter positive cells, and % positive cells for each tRNA in each experiment
Condition	Experiment	Fully Transfected (# Cells)	Reporter+ (# Cells)	Percent Reporter+
No tRNA	1	6883	4	0.1
Human tRNA-Gly	1	3739	1413	37.7909
Rice tRNA-Gly	1	1877	326	17.3681
Fly tRNA-Gly	1	2607	1056	40.5063
U6	1	5340	1813	33.9513
No tRNA	2	6929	0	0.1
Human tRNA-Gly	2	8503	5745	67.5644
Rice tRNA-Gly	2	1978	1023	51.7189
Fly tRNA-Gly	2	6552	4467	68.1777
Human tRNA-Gln	2	7093	4868	68.631
Human tRNA-Pro	2	10775	6164	57.2065
U6	2	3289	1995	60.6567
No tRNA	3	7316	8	0.109349
Human tRNA-Gly	3	4806	3499	72.8048
Rice tRNA-Gly	3	2916	1526	52.332
Fly tRNA-Gly	3	4852	3741	77.1022
Human tRNA-Gln	3	3705	2796	75.4656
Human tRNA-Pro	3	4617	3271	70.8469
U6	3	6402	4552	71.1028
No tRNA	4	1734	1	0.1
Human tRNA-Gly	4	3510	2897	82.5356
Rice tRNA-Gly	4	1676	806	48.0907
Fly tRNA-Gly	4	2519	2163	85.8674
Human tRNA-Gln	4	1443	1219	84.4768
Human tRNA-Pro	4	3331	2568	77.094
U6	4	4875	3582	73.4769
No tRNA	5	3500	5	0.142857
Human tRNA-Gly	5	3900	3276	84
Rice tRNA-Gly	5	3295	1683	51.0774
Fly tRNA-Gly	5	2742	2368	86.3603
Human tRNA-Gln	5	2578	2043	79.2475
Human tRNA-Pro	5	3192	2148	67.2932
U6	5	7126	5470	76.7612

## Sheet: Figure 2
Figure 2: promoter and processing estimates for all variants with sequence data available
	Log2_Promoter_Mean	Log2_Promoter_SD	5p_Processing_Estimate	5p_Processing_Lower	5p_Processing_Upper	3p_Processing_Estimate	3p_Processing_Lower	3p_Processing_Upper
A14C	1.74993	0.48772	0.21	0.02	0.5	0.31	0.24	0.58
A14C|A20G	1.27555	0.469585	NA	NA	NA	0.36	0.05	0.72
A14C|A20T	4.06231	0.873774	NA	NA	NA	0.29	0.08	0.52
A14C|A20T|A56C	4.41249	2.2935	NA	NA	NA	0.42	0.13	0.75
A14C|A20T|A56T	3.12089	NA	NA	NA	NA	0.25	0.03	0.66
A14C|A20T|T53G	4.92824	NA	NA	NA	NA	0.5	0.19	0.81
A14C|A56C	2.97349	0.590583	NA	NA	NA	0.4	0.19	0.57
A14C|A56C|A58C	4.19128	NA	NA	NA	NA	0.18	0.02	0.56
A14C|A56C|A58G	NA	NA	NA	NA	NA	0.33	0.11	0.63
A14C|A56C|A58T	6.51321	NA	NA	NA	NA	0.33	0.09	0.68
A14C|A56C|T59C	5.09607	1.0646	NA	NA	NA	0.25	0.05	0.82
A14C|A56G	1.84078	NA	NA	NA	NA	0.13	0.03	0.33
A14C|A56G|A57G	5.6774	0.595053	NA	NA	NA	0.25	0.06	0.58
A14C|A56G|A58G|T59G	4.51321	NA	NA	NA	NA	0.5	0.2	0.8
A14C|A56T	1.51589	1.39485	0.25	0.03	0.66	0.31	0.11	0.72
A14C|A56T|A57T|A58T	3.92824	NA	NA	NA	NA	0.25	0.03	0.66
A14C|A56T|A58T	4.51321	NA	NA	NA	NA	0.5	0.19	0.81
A14C|A57C	2.60165	1.60182	NA	NA	NA	0.29	0.07	0.8
A14C|A57G	2.6865	1.8054	NA	NA	NA	0.4	0.19	0.79
A14C|A57G|A58C	5.92824	NA	NA	NA	NA	0.25	0.06	0.56
A14C|A57G|A58G	3.79035	0.687048	NA	NA	NA	0.38	0.14	0.79
A14C|A57T	2.37998	1.39553	NA	NA	NA	0.3	0.13	0.52
A14C|A57T|A58G	4.06662	2.06518	NA	NA	NA	0.2	0.02	0.62
A14C|A57T|T59A	NA	NA	NA	NA	NA	0.33	0.09	0.68
A14C|A57T|T59C	4.83513	NA	NA	NA	NA	0.27	0.1	0.5
A14C|A57T|T59G	3.34328	NA	NA	NA	NA	0.33	0.09	0.68
A14C|A58C	-0.0332156	0.609326	NA	NA	NA	0.38	0.06	0.75
A14C|A58C|T59A	3.92824	NA	NA	NA	NA	0.13	0.03	0.35
A14C|A58C|T59G	3.27617	NA	NA	NA	NA	0.57	0.26	0.85
A14C|A58T	2.22407	0.441029	NA	NA	NA	0.25	0.1	0.41
A14C|A58T|T59C	4.92824	NA	NA	NA	NA	0.25	0.03	0.66
A14C|C55T	1.47008	0.496733	NA	NA	NA	0.62	0.34	0.86
A14C|C55T|A56G	3.22758	0.0513459	NA	NA	NA	0.23	0.05	0.84
A14C|C55T|A58C	3.41367	NA	NA	NA	NA	0.14	0.02	0.48
A14C|G15A|G17A|T19C|T53C|A56G	NA	NA	NA	NA	NA	0.4	0.11	0.76
A14C|G15A|G17T|A57G	NA	NA	NA	NA	NA	0.29	0.07	0.62
A14C|G15C	1.47245	0.262323	NA	NA	NA	0.53	0.19	0.76
A14C|G15C|A56T|A57G	NA	NA	NA	NA	NA	0.43	0.15	0.74
A14C|G15C|A56T|A57T|T59A	NA	NA	NA	NA	NA	0.33	0.09	0.68
A14C|G15C|A57T	4.27414	0.925043	NA	NA	NA	0.14	0.02	0.62
A14C|G15C|G16C|A56T|A58G	NA	NA	NA	NA	NA	0.25	0.03	0.66
A14C|G15C|G18T|A57T	3.70585	NA	NA	NA	NA	0.33	0.09	0.68
A14C|G15C|T19A|A56T|T59G	NA	NA	NA	NA	NA	0.25	0.03	0.66
A14C|G15C|T53A|A58G	NA	NA	NA	NA	NA	0.4	0.16	0.67
A14C|G15C|T59C	3.92824	NA	NA	NA	NA	0.2	0.02	0.58
A14C|G15T|G18C|A57G	6.51321	NA	NA	NA	NA	0.5	0.19	0.81
A14C|G15T|T19A|A58G|T59G	NA	NA	NA	NA	NA	0.5	0.21	0.78
A14C|G16A|A57T	4.32028	0.554423	NA	NA	NA	0.31	0.08	0.64
A14C|G16A|G17T|A57G	3.92824	NA	NA	NA	NA	0.6	0.24	0.89
A14C|G16A|T19A|A56C	NA	NA	NA	NA	NA	0.39	0.26	0.54
A14C|G16A|T19A|A56G|T59A	NA	NA	NA	NA	NA	0.25	0.06	0.56
A14C|G16A|T53G|A56G	NA	NA	NA	NA	NA	0.17	0.02	0.52
A14C|G16A|T59G	4.38767	NA	NA	NA	NA	0.73	0.45	0.91
A14C|G16C|A56T	6.12763	2.274	NA	NA	NA	0.37	0.12	0.53
A14C|G16C|A57C|T59C	NA	NA	NA	NA	NA	0.4	0.11	0.76
A14C|G16C|A57G	3.79199	2.21209	NA	NA	NA	0.25	0.05	0.75
A14C|G16C|C55T	2.7356	NA	NA	NA	NA	0.14	0.02	0.48
A14C|G16C|C55T|A56G	NA	NA	NA	NA	NA	0.1	0.01	0.36
A14C|G16C|C55T|A58G	NA	NA	NA	NA	NA	0.33	0.09	0.68
A14C|G16C|G51A|A56C	NA	NA	NA	NA	NA	0.15	0.05	0.34
A14C|G16C|T19A|A20C|A58G	NA	NA	NA	NA	NA	0.25	0.06	0.56
A14C|G16C|T19G|A56T	NA	NA	NA	NA	NA	0.33	0.09	0.68
A14C|G16T	0.534582	0.233779	NA	NA	NA	0.15	0.05	0.79
A14C|G16T|A57G	3.56621	0.661905	NA	NA	NA	0.43	0.13	0.75
A14C|G16T|A58T	3.25017	NA	NA	NA	NA	0.2	0.02	0.58
A14C|G16T|T19A|A56C	NA	NA	NA	NA	NA	0.25	0.03	0.66
A14C|G16T|T53G|T59A	6.25017	NA	NA	NA	NA	0.4	0.11	0.76
A14C|G16T|T59G	4.91478	1.88853	NA	NA	NA	0.1	0.02	0.77
A14C|G17C|T53A|A58G	NA	NA	NA	NA	NA	0.17	0.02	0.52
A14C|G18A	0.798415	0.0905153	NA	NA	NA	0.3	0.1	0.7
A14C|G18A|A20C	4.51321	NA	NA	NA	NA	0.33	0.11	0.63
A14C|G18A|A20G	3.92824	NA	NA	NA	NA	0.29	0.07	0.62
A14C|G18A|A56T	2.92824	NA	NA	NA	NA	0.22	0.05	0.52
A14C|G18A|A57G	4.68308	0.0252767	NA	NA	NA	0.36	0.12	0.6
A14C|G18A|C55G	5.92824	NA	NA	NA	NA	0.67	0.41	0.87
A14C|G18A|C55T	3.70585	NA	NA	NA	NA	0.17	0.02	0.52
A14C|G18A|T19C	4.68724	NA	NA	NA	NA	0.23	0.1	0.42
A14C|G18A|T53A|T59G	NA	NA	NA	NA	NA	0.5	0.21	0.78
A14C|G18A|T53C|A58T	NA	NA	NA	NA	NA	0.25	0.03	0.66
A14C|G18C	0.227803	NA	NA	NA	NA	0.86	0.52	0.98
A14C|G18C|A58G	3.92824	NA	NA	NA	NA	0.73	0.45	0.91
A14C|G18C|A58G|T59A	NA	NA	NA	NA	NA	0.17	0.02	0.52
A14C|G18T|C55T	3.18278	0.554423	NA	NA	NA	0.22	0.04	0.79
A14C|G18T|T19C|T53A|A56G	NA	NA	NA	NA	NA	0.57	0.26	0.85
A14C|G18T|T59C	5.62868	NA	NA	NA	NA	0.69	0.44	0.88
A14C|G50A	NA	NA	NA	NA	NA	0.44	0.19	0.73
A14C|T19A	2.25153	0.771703	NA	NA	NA	0.17	0.05	0.67
A14C|T19A|A20C|T53A	NA	NA	NA	NA	NA	0.14	0.02	0.48
A14C|T19A|A56G|A58G	5.51321	NA	NA	NA	NA	0.33	0.09	0.68
A14C|T19A|A57C	3.92824	NA	NA	NA	NA	0.2	0.02	0.58
A14C|T19A|C55G|A57G	NA	NA	NA	NA	NA	0.14	0.02	0.48
A14C|T19A|G34A|A57C	NA	NA	NA	NA	NA	0.2	0.02	0.58
A14C|T19C	3.54039	1.18021	NA	NA	NA	0.42	0.2	0.71
A14C|T19C|A57G	4.60632	NA	NA	NA	NA	0.5	0.21	0.78
A14C|T19C|A57T|A58G	6.51321	NA	NA	NA	NA	0.17	0.02	0.52
A14C|T19C|A58G	NA	NA	NA	NA	NA	0.31	0.14	0.54
A14C|T19G|A56C	3.60632	NA	NA	NA	NA	0.62	0.32	0.87
A14C|T53A	1.49719	1.12214	NA	NA	NA	0.31	0.09	0.67
A14C|T53A|A56G	3.53143	1.9754	NA	NA	NA	0.25	0.03	0.66
A14C|T53G	2.32603	1.20453	NA	NA	NA	0.67	0.05	0.85
A14C|T53G|A57T	3.44282	NA	NA	NA	NA	0.2	0.02	0.58
A14C|T54A	1.23685	0.199688	NA	NA	NA	0.2	0.03	0.76
A14C|T59A	2.44007	0.492095	NA	NA	NA	0.46	0.21	0.79
A14C|T59C	3.0641	1.80055	NA	NA	NA	0.36	0.03	0.56
A14G	-1.92233	0.7977	0.31	0.08	0.54	0.54	0.35	0.79
A14G|A20C|A58C	7.70083	NA	NA	NA	NA	0.93	0.83	0.98
A14G|A20C|T53G	5.7356	NA	NA	NA	NA	0.57	0.26	0.85
A14G|A20G|A56T	4.03516	NA	NA	NA	NA	0.79	0.55	0.93
A14G|A20G|T59C	3.60743	0.745547	0.25	0.03	0.66	0.29	0.04	0.63
A14G|A20T	2.07459	2.18718	NA	NA	NA	0.21	0.09	0.53
A14G|A20T|A57G	2.38333	0.147553	NA	NA	NA	0.45	0.12	0.79
A14G|A20T|G51A|A57T	NA	NA	NA	NA	NA	0.33	0.09	0.68
A14G|A56C	1.70102	2.89416	NA	NA	NA	0.29	0.03	0.64
A14G|A56C|T59G	4.49062	0.403929	0.25	0.03	0.66	0.68	0.24	0.89
A14G|A56G|A57T	1.29597	NA	NA	NA	NA	0.4	0.11	0.76
A14G|A56T	0.81106	0.898633	0.33	0.05	0.77	0.54	0.27	0.74
A14G|A56T|A57C|T59G	5.25017	NA	NA	NA	NA	0.4	0.11	0.76
A14G|A56T|A57G	2.29749	0.821632	NA	NA	NA	0.17	0.02	0.67
A14G|A56T|A57G|A58G	3.92824	NA	NA	NA	NA	0.25	0.03	0.66
A14G|A56T|A58C	3.96123	0.673793	NA	NA	NA	0.2	0.02	0.55
A14G|A56T|A58T|T59C	5.92824	NA	NA	NA	NA	0.25	0.03	0.66
A14G|A56T|T59A	4.96455	2.66481	NA	NA	NA	0.26	0.08	0.72
A14G|A56T|T59C	3.88047	2.07155	NA	NA	NA	0.24	0.03	0.61
A14G|A57C	1.63665	2.24683	0.25	0.03	0.66	0.38	0.06	0.86
A14G|A57G	2.24514	0.328399	NA	NA	NA	0.32	0.17	0.47
A14G|A57G|A58T	4.07986	0.214414	NA	NA	NA	0.09	0.02	0.74
A14G|A57T	3.69985	0.447681	0.19	0.07	0.38	0.27	0.22	0.45
A14G|A58C	2.25338	0.304016	NA	NA	NA	0.38	0.19	0.56
A14G|A58G|T59A	5.99974	1.04065	NA	NA	NA	0.31	0.04	0.68
A14G|A58G|T59C	3.05865	0.328329	NA	NA	NA	0.47	0.18	0.78
A14G|A58T	0.164355	0.49161	NA	NA	NA	0.26	0.08	0.6
A14G|A58T|T59C	3.01866	0.368177	NA	NA	NA	0.25	0.04	0.64
A14G|C55G	-0.478188	0.0749535	0.4	0.11	0.76	0.2	0.02	0.58
A14G|G15A|G16C|A57G	7.38767	NA	NA	NA	NA	0.64	0.37	0.86
A14G|G15A|G16T|A56T	NA	NA	NA	NA	NA	0.5	0.19	0.81
A14G|G15A|T19A|A57G|A58G	NA	NA	NA	NA	NA	0.17	0.02	0.52
A14G|G15C|A56C|A58T	7.25017	NA	NA	NA	NA	0.5	0.24	0.76
A14G|G15C|A57C|A58G|T59G	NA	NA	NA	NA	NA	0.33	0.13	0.59
A14G|G15C|A57T	NA	NA	NA	NA	NA	0.55	0.29	0.79
A14G|G15T|A58C	4.66521	NA	NA	NA	NA	0.88	0.72	0.96
A14G|G15T|T19A|T59A	NA	NA	NA	NA	NA	0.6	0.37	0.81
A14G|G15T|T54C|C55T	5.66521	NA	NA	NA	NA	0.4	0.16	0.67
A14G|G16A|A20G|A57G	NA	NA	NA	NA	NA	0.1	0.01	0.36
A14G|G16A|A20T|A57C	NA	NA	NA	NA	NA	0.4	0.16	0.67
A14G|G16A|A56T|A57G	8.45181	NA	NA	NA	NA	0.22	0.09	0.4
A14G|G16A|A56T|A58G	6.25017	NA	NA	NA	NA	0.3	0.1	0.58
A14G|G16A|A57T	3.78525	2.07284	NA	NA	NA	0.25	0.04	0.78
A14G|G16A|A58T	5.46201	2.01916	NA	NA	NA	0.2	0.02	0.58
A14G|G16A|G17T|G18T|A57T	NA	NA	NA	NA	NA	0.29	0.07	0.62
A14G|G16A|T19A|A43T|A56T|T59G	NA	NA	NA	NA	NA	0.2	0.02	0.58
A14G|G16A|T53A	2.92824	NA	NA	NA	NA	0.4	0.11	0.76
A14G|G16C|A56T	2.98212	0.251245	NA	NA	NA	0.42	0.15	0.78
A14G|G16C|A57C	3.33188	1.59365	NA	NA	NA	0.53	0.23	0.93
A14G|G16C|A57G	2.54589	1.33125	NA	NA	NA	0.25	0.04	0.65
A14G|G16C|A57G|A58G	5.25017	NA	NA	NA	NA	0.2	0.02	0.58
A14G|G16C|A58C|T59C	NA	NA	NA	NA	NA	0.39	0.2	0.6
A14G|G16C|G17A|A58T	NA	NA	NA	NA	NA	0.57	0.26	0.85
A14G|G16C|G18A|A57T	NA	NA	NA	NA	NA	0.56	0.27	0.81
A14G|G16C|G18A|T19G|A20T|G29A|A58T|T59A	NA	NA	NA	NA	NA	0.4	0.11	0.76
A14G|G16C|G18C|T19G|T59G	NA	NA	NA	NA	NA	0.4	0.11	0.76
A14G|G16C|G51A|A57G	NA	NA	NA	NA	NA	0.08	0.01	0.31
A14G|G16C|T19G|A57C	NA	NA	NA	NA	NA	0.4	0.11	0.76
A14G|G16C|T53G	5.25017	NA	NA	NA	NA	0.2	0.02	0.58
A14G|G16T	-0.313981	0.124022	NA	NA	NA	0.53	0.22	0.82
A14G|G16T|A20G|T53C|A58G	NA	NA	NA	NA	NA	0.57	0.26	0.85
A14G|G16T|A20T|A56T	NA	NA	NA	NA	NA	0.11	0.01	0.39
A14G|G16T|A20T|T53A	NA	NA	NA	NA	NA	0.17	0.02	0.52
A14G|G16T|A20T|T53G	5.7356	NA	NA	NA	NA	0.14	0.02	0.48
A14G|G16T|A20T|T53G|C55T|A56G	NA	NA	NA	NA	NA	0.5	0.21	0.78
A14G|G16T|A56C	4.3577	1.27129	NA	NA	NA	0.44	0.19	0.73
A14G|G16T|A56T	2.34328	NA	NA	NA	NA	0.33	0.09	0.68
A14G|G16T|A56T|A57G	7.61921	NA	NA	NA	NA	0.51	0.26	0.77
A14G|G16T|A57C	2.81277	NA	NA	NA	NA	0.33	0.09	0.68
A14G|G16T|A57G	4.04228	1.36706	NA	NA	NA	0.18	0.02	0.57
A14G|G16T|A57T	3.72758	0.402723	NA	NA	NA	0.24	0.06	0.57
A14G|G16T|G17A|C55G|A56G|T59C	NA	NA	NA	NA	NA	0.43	0.15	0.74
A14G|G16T|T53A|A56G|T59G	NA	NA	NA	NA	NA	0.5	0.19	0.81
A14G|G16T|T53C|A56G|A57C	NA	NA	NA	NA	NA	0.5	0.19	0.81
A14G|G16T|T54A	2.92824	NA	NA	NA	NA	0.17	0.02	0.52
A14G|G17A	-0.319684	NA	NA	NA	NA	0.33	0.11	0.63
A14G|G17A|A56C|A57C	5.25017	NA	NA	NA	NA	0.4	0.11	0.76
A14G|G17A|A56G|A58G|T59G	NA	NA	NA	NA	NA	0.33	0.09	0.68
A14G|G17A|A58T	1.98071	NA	NA	NA	NA	0.14	0.02	0.48
A14G|G17A|T19A|C55T	4.92824	NA	NA	NA	NA	0.33	0.09	0.68
A14G|G17T|A20T|A57G	NA	NA	NA	NA	NA	0.2	0.02	0.58
A14G|G17T|A57C|T59A	NA	NA	NA	NA	NA	0.25	0.03	0.66
A14G|G17T|A57T	3.03516	NA	NA	NA	NA	0.29	0.07	0.62
A14G|G17T|T59G	3.44282	NA	NA	NA	NA	0.4	0.16	0.67
A14G|G18A|A20G|A57C|A58G	NA	NA	NA	NA	NA	0.33	0.09	0.68
A14G|G18A|A20T|A58G	6.92824	NA	NA	NA	NA	0.5	0.21	0.78
A14G|G18A|T53C	5.7356	NA	0.25	0.03	0.66	0.57	0.26	0.85
A14G|G18C|T19C	4.92824	NA	NA	NA	NA	0.25	0.03	0.66
A14G|G18T|A20T|T53A	6.09817	NA	NA	NA	NA	0.22	0.08	0.43
A14G|G18T|A56T	2.32069	1.44616	0.2	0.02	0.58	0.17	0.02	0.62
A14G|G18T|A56T|A58T	8.45181	NA	NA	NA	NA	0.13	0.04	0.3
A14G|G18T|A58T|T59C	NA	NA	NA	NA	NA	0.2	0.02	0.58
A14G|G18T|T19A|A57C	NA	NA	NA	NA	NA	0.2	0.02	0.58
A14G|G50A	NA	NA	NA	NA	NA	0.4	0.11	0.76
A14G|G63A	NA	NA	NA	NA	NA	0.14	0.03	0.37
A14G|T19A	-1.21131	NA	0.33	0.11	0.63	0.25	0.03	0.66
A14G|T19A|A56T|A58C	5.7356	NA	NA	NA	NA	0.14	0.02	0.48
A14G|T19C|A57C	5.15064	NA	NA	NA	NA	0.57	0.26	0.85
A14G|T19C|A57G	8.09817	NA	NA	NA	NA	0.67	0.45	0.84
A14G|T19G	-0.528884	0.842377	NA	NA	NA	0.32	0.05	0.79
A14G|T19G|A56C	2.92824	NA	NA	NA	NA	0.5	0.21	0.78
A14G|T19G|A56T	3.24585	1.69277	NA	NA	NA	0.1	0.02	0.77
A14G|T19G|A56T|T59G	NA	NA	NA	NA	NA	0.4	0.11	0.76
A14G|T19G|A57G	2.77885	2.29661	NA	NA	NA	0.16	0.04	0.87
A14G|T19G|T59C	4.80728	2.38492	NA	NA	NA	0.37	0.05	0.69
A14G|T53A	0.265278	NA	0.33	0.05	0.77	0.22	0.05	0.52
A14G|T53A|A57G	3.94266	0.970184	NA	NA	NA	0.29	0.11	0.8
A14G|T53A|A58G|T59G	NA	NA	NA	NA	NA	0.11	0.01	0.39
A14G|T53A|T54A|A56G	NA	NA	NA	NA	NA	0.16	0.1	0.24
A14G|T54A	0.189478	0.405554	0.2	0.02	0.58	0.3	0.08	0.79
A14G|T54A|A56T	2.42574	NA	NA	NA	NA	0.5	0.19	0.81
A14G|T54C	-0.491296	NA	0.25	0.03	0.66	0.8	0.42	0.98
A14G|T59C	2.33659	0.16982	0.33	0.05	0.77	0.34	0.18	0.51
A14G|T59G	1.01612	0.637023	NA	NA	NA	0.28	0.08	0.55
A14T	-0.973501	0.966222	0.24	0.05	0.63	0.55	0.2	0.87
A14T|A20C|A56C	4.34328	NA	NA	NA	NA	0.62	0.32	0.87
A14T|A20G	-0.19227	0.611369	NA	NA	NA	0.26	0.04	0.62
A14T|A20G|A57C	3.75153	0.249914	NA	NA	NA	0.13	0.02	0.63
A14T|A20G|A57G	2.34328	NA	NA	NA	NA	0.25	0.03	0.66
A14T|A20G|A58C	3.16622	0.185346	NA	NA	NA	0.56	0.26	0.83
A14T|A20G|C55T|A56G	5.59121	NA	NA	NA	NA	0.79	0.59	0.92
A14T|A20T	2.37083	0.430418	NA	NA	NA	0.44	0.22	0.58
A14T|A20T|A56T|T59C	5.51321	NA	NA	NA	NA	0.45	0.14	0.79
A14T|A20T|A57G	2.54871	0.56296	0.17	0.02	0.52	0.6	0.28	0.86
A14T|A20T|T53G	2.42574	NA	NA	NA	NA	0.5	0.19	0.81
A14T|A20T|T54A|A56G	NA	NA	NA	NA	NA	0.25	0.03	0.66
A14T|A20T|T59C	4.44329	1.45437	NA	NA	NA	0.33	0.11	0.62
A14T|A56C	1.935	1.22875	0.2	0.02	0.58	0.33	0.06	0.58
A14T|A56C|A58G	3.39773	NA	NA	NA	NA	0.11	0.01	0.39
A14T|A56C|T59C	3.92824	NA	NA	NA	NA	0.25	0.03	0.66
A14T|A56G	0.0348455	1.12821	0.25	0.03	0.66	0.19	0.02	0.49
A14T|A56G|A57C	2.68032	NA	NA	NA	NA	0.5	0.21	0.78
A14T|A56G|A57T	2.60632	NA	0.33	0.05	0.77	0.25	0.03	0.66
A14T|A56G|A58T	3.58721	NA	NA	NA	NA	0.2	0.06	0.42
A14T|A56G|T59C	4.48856	3.17779	NA	NA	NA	0.23	0.04	0.64
A14T|A56T	3.15232	0.80069	NA	NA	NA	0.36	0.24	0.56
A14T|A56T|A58C	3.21783	1.6621	NA	NA	NA	0.23	0.03	0.56
A14T|A56T|A58G	3.19838	0.874064	NA	NA	NA	0.15	0.02	0.48
A14T|A56T|T59G	3.39773	NA	NA	NA	NA	0.83	0.63	0.95
A14T|A57C	1.08624	1.47574	0.25	0.03	0.66	0.35	0.1	0.65
A14T|A57C|T59C	4.66521	NA	NA	NA	NA	0.4	0.11	0.76
A14T|A57G	2.03557	0.721748	NA	NA	NA	0.29	0.14	0.52
A14T|A57G|A58G	3.53414	1.35699	NA	NA	NA	0.5	0.23	0.78
A14T|A57T	3.60097	0.353127	NA	NA	NA	0.36	0.22	0.45
A14T|A57T|T59A	2.92824	NA	NA	NA	NA	0.25	0.03	0.66
A14T|A57T|T59C	3.14012	0.990881	NA	NA	NA	0.14	0.02	0.49
A14T|A58C	-0.22716	0.164666	NA	NA	NA	0.46	0.06	0.78
A14T|A58C|T59A	3.62733	0.11104	NA	NA	NA	0.44	0.17	0.77
A14T|A58C|T59C	5.51321	NA	NA	NA	NA	0.33	0.09	0.68
A14T|A58G	0.739359	1.36023	NA	NA	NA	0.32	0.04	0.6
A14T|A58G|T59A	5.84099	1.84436	NA	NA	NA	0.21	0.03	0.6
A14T|A58G|T59C	4.4351	1.15268	NA	NA	NA	0.57	0.31	0.84
A14T|A58G|T59G	4.32391	1.01483	NA	NA	NA	0.35	0.04	0.66
A14T|A58T	0.793047	1.3062	0.33	0.05	0.77	0.37	0.21	0.85
A14T|A58T|T59G	6.02007	4.68701	NA	NA	NA	0.5	0.19	0.81
A14T|C55A	-1.20104	NA	NA	NA	NA	0.2	0.02	0.58
A14T|C55G|A56G	2.7356	NA	NA	NA	NA	0.14	0.02	0.48
A14T|C55T	-1.21843	0.455716	NA	NA	NA	0.57	0.21	0.92
A14T|G15A	-0.334791	NA	NA	NA	NA	0.4	0.11	0.76
A14T|G15A|G16A|T19G|A57T	NA	NA	NA	NA	NA	0.4	0.11	0.76
A14T|G15A|G16T|T59C	NA	NA	NA	NA	NA	0.2	0.02	0.58
A14T|G15A|T19A|A57T|A58G	NA	NA	NA	NA	NA	0.25	0.03	0.66
A14T|G15C|A56T|A57C	7.38767	NA	NA	NA	NA	0.55	0.29	0.79
A14T|G15C|G16T|T59A	NA	NA	NA	NA	NA	0.25	0.03	0.66
A14T|G15C|G17A|A58C	NA	NA	NA	NA	NA	0.62	0.37	0.83
A14T|G15C|T19A	3.92824	NA	NA	NA	NA	0.5	0.19	0.81
A14T|G15C|T19G|A57C	NA	NA	NA	NA	NA	0.4	0.11	0.76
A14T|G15T|C55T|A56G	NA	NA	NA	NA	NA	0.17	0.02	0.52
A14T|G16A|A20C|T53C|T59C	NA	NA	NA	NA	NA	0.25	0.03	0.66
A14T|G16A|A20T|T59C	6.25017	NA	NA	NA	NA	0.2	0.02	0.58
A14T|G16A|A56T|A57T	NA	NA	NA	NA	NA	0.17	0.02	0.52
A14T|G16A|A57C	3.25382	0.460433	NA	NA	NA	0.42	0.13	0.75
A14T|G16A|A57G	4.00278	2.01945	NA	NA	NA	0.2	0.03	0.64
A14T|G16A|A57T	3.73139	1.82232	NA	NA	NA	0.21	0.05	0.46
A14T|G16A|A57T|A58G	5.34328	NA	NA	NA	NA	0.5	0.21	0.78
A14T|G16A|A58G	3.92824	NA	NA	NA	NA	0.33	0.09	0.68
A14T|G16A|A58T|T59A	NA	NA	NA	NA	NA	0.57	0.26	0.85
A14T|G16A|C55T|A56G	6.09817	NA	NA	NA	NA	0.33	0.16	0.55
A14T|G16A|G17A|T19G|A56T|A58T	NA	NA	NA	NA	NA	0.33	0.09	0.68
A14T|G16A|T19G|A58G	NA	NA	NA	NA	NA	0.32	0.17	0.5
A14T|G16A|T53C|A57T	3.92824	NA	NA	NA	NA	0.75	0.34	0.97
A14T|G16A|T53G	4.51321	NA	0.4	0.11	0.76	0.33	0.09	0.68
A14T|G16A|T59G	3.05377	NA	NA	NA	NA	0.33	0.09	0.68
A14T|G16C|A20C|T53A|T54A	NA	NA	NA	NA	NA	0.14	0.02	0.48
A14T|G16C|A20T|A56T	NA	NA	NA	NA	NA	0.31	0.12	0.56
A14T|G16C|A20T|T59G	NA	NA	NA	NA	NA	0.8	0.58	0.94
A14T|G16C|A56C	3.48124	0.632153	NA	NA	NA	0.29	0.04	0.69
A14T|G16C|A56T	2.3126	1.73753	NA	NA	NA	0.24	0.04	0.64
A14T|G16C|A56T|A57C	3.92824	NA	NA	NA	NA	0.25	0.03	0.66
A14T|G16C|A56T|A57T	4.9351	0.00970176	NA	NA	NA	0.25	0.03	0.66
A14T|G16C|A57C	3.92053	0.716809	NA	NA	NA	0.57	0.26	0.85
A14T|G16C|A57C|A58C	NA	NA	NA	NA	NA	0.14	0.02	0.48
A14T|G16C|A57T	5.00542	1.03133	NA	NA	NA	0.37	0.14	0.63
A14T|G16C|A57T|A58G|T59A	NA	NA	NA	NA	NA	0.5	0.19	0.81
A14T|G16C|A57T|A58T	NA	NA	NA	NA	NA	0.4	0.11	0.76
A14T|G16C|A58G	3.9351	0.00970176	NA	NA	NA	0.29	0.04	0.67
A14T|G16C|T19A|T54A|A56G	NA	NA	NA	NA	NA	0.29	0.07	0.62
A14T|G16C|T19C|A57T|A58G	NA	NA	NA	NA	NA	0.25	0.03	0.66
A14T|G16C|T19G	3.67782	1.06006	NA	NA	NA	0.15	0.04	0.85
A14T|G16C|T19G|A56T|A57T	NA	NA	NA	NA	NA	0.25	0.03	0.66
A14T|G16C|T53A	5.31273	1.2211	NA	NA	NA	0.14	0.02	0.63
A14T|G16C|T53G	0.559009	NA	NA	NA	NA	0.33	0.05	0.77
A14T|G16C|T59C	0.758318	NA	NA	NA	NA	0.5	0.1	0.9
A14T|G16C|T59G	4.4703	0.394594	NA	NA	NA	0.38	0.1	0.76
A14T|G16T|A20G|A57C	NA	NA	NA	NA	NA	0.29	0.07	0.62
A14T|G16T|A20G|A57C|A58G	NA	NA	NA	NA	NA	0.17	0.06	0.34
A14T|G16T|A20G|A58T	NA	NA	NA	NA	NA	0.4	0.11	0.76
A14T|G16T|A20T|T53A	NA	NA	NA	NA	NA	0.29	0.04	0.67
A14T|G16T|A56C|T59G	NA	NA	NA	NA	NA	0.62	0.32	0.87
A14T|G16T|A56G|A57T	7.25017	NA	NA	NA	NA	0.1	0.01	0.36
A14T|G16T|A56T	2.34346	0.44558	NA	NA	NA	0.31	0.04	0.67
A14T|G16T|A56T|A58T	6.92824	NA	NA	NA	NA	0.38	0.13	0.68
A14T|G16T|A56T|T59G	NA	NA	NA	NA	NA	0.2	0.02	0.58
A14T|G16T|A57C	4.06574	0.668381	NA	NA	NA	0.29	0.05	0.76
A14T|G16T|A57C|T59A	3.92824	NA	NA	NA	NA	0.44	0.19	0.73
A14T|G16T|A57T	4.07764	0.116954	NA	NA	NA	0.21	0.07	0.58
A14T|G16T|A58T	3.16723	0.188068	NA	NA	NA	0.36	0.12	0.77
A14T|G16T|C55G|A56G|A58G	NA	NA	NA	NA	NA	0.25	0.03	0.66
A14T|G16T|G17A|T19A|C55A|A57T	3.19128	NA	NA	NA	NA	0.33	0.05	0.77
A14T|G16T|G17C|T19C|A56T|A57C	NA	NA	NA	NA	NA	0.17	0.02	0.52
A14T|G16T|T19G|A56T	NA	NA	NA	NA	NA	0.19	0.06	0.41
A14T|G16T|T19G|A56T|A58C	NA	NA	NA	NA	NA	0.25	0.06	0.56
A14T|G16T|T19G|A58G	NA	NA	NA	NA	NA	0.33	0.09	0.68
A14T|G16T|T53A	2.31495	0.627023	NA	NA	NA	0.22	0.03	0.64
A14T|G16T|T53A|A56T	4.61921	NA	NA	NA	NA	0.29	0.04	0.67
A14T|G16T|T53C	3.92824	NA	NA	NA	NA	0.1	0.02	0.27
A14T|G16T|T59A	3.41367	NA	NA	NA	NA	0.57	0.26	0.85
A14T|G16T|T59G	2.08025	NA	NA	NA	NA	0.4	0.11	0.76
A14T|G17A|A58C	3.34328	NA	NA	NA	NA	0.17	0.02	0.52
A14T|G17A|G18A|A56T|T59C	NA	NA	NA	NA	NA	0.2	0.02	0.58
A14T|G17A|G18C|T19A|A56T|T59G	NA	NA	NA	NA	NA	0.43	0.15	0.74
A14T|G17C|A56G|A57G	NA	NA	NA	NA	NA	0.25	0.06	0.56
A14T|G17C|A57G	2.05377	NA	NA	NA	NA	0.11	0.01	0.39
A14T|G17T|A56T	1.51321	NA	NA	NA	NA	0.33	0.09	0.68
A14T|G17T|A57T	2.72179	NA	NA	NA	NA	0.69	0.44	0.88
A14T|G17T|T19G|A56C	4.92824	NA	NA	NA	NA	0.5	0.19	0.81
A14T|G17T|T59C	4.44282	NA	NA	NA	NA	0.3	0.1	0.58
A14T|G18A	-0.386727	1.15161	0.2	0.02	0.58	0.32	0.04	0.65
A14T|G18A|A57G	3.61276	0.44616	NA	NA	NA	0.27	0.04	0.64
A14T|G18A|A58T	1.85785	NA	NA	NA	NA	0.4	0.11	0.76
A14T|G18A|T19A|T59A	NA	NA	NA	NA	NA	0.25	0.03	0.66
A14T|G18A|T19G|A57G	3.08025	NA	NA	NA	NA	0.2	0.02	0.58
A14T|G18A|T59C	3.34328	NA	NA	NA	NA	0.7	0.42	0.9
A14T|G18C|A56T|T59C	6.51321	NA	NA	NA	NA	0.33	0.09	0.68
A14T|G18T|A20G|T53A	3.92824	NA	NA	NA	NA	0.25	0.03	0.66
A14T|G50A|A56T|T59C	NA	NA	NA	NA	NA	0.25	0.03	0.66
A14T|T19A	-0.63136	0.218697	NA	NA	NA	0.33	0.05	0.71
A14T|T19A|A20C|T59G	NA	NA	NA	NA	NA	0.25	0.03	0.66
A14T|T19A|A20G|A56T|A57C	NA	NA	NA	NA	NA	0.33	0.09	0.68
A14T|T19A|A20T|A56C|A57T	NA	NA	NA	NA	NA	0.4	0.11	0.76
A14T|T19A|A20T|A56G|A57G	NA	NA	NA	NA	NA	0.5	0.19	0.81
A14T|T19A|A56C	4.25017	NA	NA	NA	NA	0.2	0.02	0.58
A14T|T19A|A56C|A57C|A58G	NA	NA	NA	NA	NA	0.2	0.02	0.58
A14T|T19A|A56T|A57G	NA	NA	NA	NA	NA	0.4	0.11	0.76
A14T|T19A|A56T|A58T	3.51321	NA	NA	NA	NA	0.17	0.02	0.52
A14T|T19A|A57C	2.91291	0.608641	NA	NA	NA	0.29	0.04	0.67
A14T|T19A|A58T|T59A	5.92824	NA	NA	NA	NA	0.25	0.03	0.66
A14T|T19A|T53A	4.30359	2.75289	NA	NA	NA	0.36	0.1	0.73
A14T|T19C|A20T|A56G|A58T	NA	NA	NA	NA	NA	0.17	0.02	0.52
A14T|T19C|A56G|A58T	NA	NA	NA	NA	NA	0.25	0.03	0.66
A14T|T19C|T53G|A56G	NA	NA	NA	NA	NA	0.5	0.19	0.81
A14T|T19C|T59G	6.25017	NA	NA	NA	NA	0.1	0.01	0.36
A14T|T19G|A20T|T59C	NA	NA	NA	NA	NA	0.33	0.09	0.68
A14T|T19G|A56T	2.76254	0.0710293	NA	NA	NA	0.5	0.19	0.81
A14T|T19G|A57C	5.92824	NA	NA	NA	NA	0.25	0.03	0.66
A14T|T19G|T59G	5.1575	2.25118	NA	NA	NA	0.29	0.07	0.62
A14T|T53A	2.47539	0.459052	NA	NA	NA	0.52	0.15	0.72
A14T|T53A|A56T	3.70585	NA	NA	NA	NA	0.5	0.19	0.81
A14T|T53A|A57G|A58T	4.34328	NA	NA	NA	NA	0.25	0.03	0.66
A14T|T53G|T59G	3.34328	NA	NA	NA	NA	0.33	0.09	0.68
A14T|T54A|A56G|A57C	NA	NA	NA	NA	NA	0.5	0.19	0.81
A14T|T54A|T59A	4.4351	0.697405	NA	NA	NA	0.33	0.05	0.71
A14T|T59A	2.55075	1.94163	NA	NA	NA	0.39	0.14	0.92
A14T|T59C	3.13338	0.506873	NA	NA	NA	0.32	0.19	0.51
A14T|T59G	0.103621	0.81557	NA	NA	NA	0.44	0.17	0.77
A20C	-1.144	1.59498	0.45	0.16	0.83	0.5	0.25	0.91
A20C|A56T|A58G	4.09244	1.49652	NA	NA	NA	0.21	0.02	0.56
A20C|A57C	0.606315	NA	NA	NA	NA	0.4	0.11	0.76
A20C|A57G	2.36558	0.765157	NA	NA	NA	0.23	0.1	0.46
A20C|A58C|T59A	3.92824	NA	NA	NA	NA	0.67	0.23	0.95
A20C|A58G|T59A	6.51321	NA	NA	NA	NA	0.17	0.02	0.52
A20C|A58T|T59A	6.51321	NA	NA	NA	NA	0.5	0.19	0.81
A20C|T53A	1.27527	1.16695	NA	NA	NA	0.25	0.04	0.65
A20C|T59C	2.09735	0.475355	NA	NA	NA	0.22	0.03	0.53
A20G	-3.93382	0.394234	0.29	0.1	0.55	0.78	0.36	0.97
A20G|A43T|T54A	NA	NA	NA	NA	NA	0.5	0.19	0.81
A20G|A56C|A58C	3.25017	NA	NA	NA	NA	0.4	0.11	0.76
A20G|A56C|A58G	2.79074	NA	NA	NA	NA	0.2	0.02	0.58
A20G|A56G|A57T	2.81277	NA	NA	NA	NA	0.5	0.19	0.81
A20G|A56T	0.875633	0.733456	NA	NA	NA	0.3	0.07	0.55
A20G|A56T|A57G|A58T	4.92824	NA	NA	NA	NA	0.17	0.02	0.52
A20G|A56T|A58C	3.66521	NA	NA	NA	NA	0.2	0.02	0.58
A20G|A57C	1.73751	0.359876	NA	NA	NA	0.3	0.12	0.57
A20G|A57C|A58G	NA	NA	NA	NA	NA	0.15	0.03	0.39
A20G|A57G	0.556634	0.925392	NA	NA	NA	0.5	0.02	0.74
A20G|A57G|A58C	3.08025	NA	NA	NA	NA	0.2	0.02	0.58
A20G|A57G|T59G	3.34328	NA	NA	NA	NA	0.25	0.03	0.66
A20G|A57T	1.57894	0.611634	0.29	0.07	0.62	0.45	0.25	0.65
A20G|A57T|A58G	3.92824	NA	NA	NA	NA	0.33	0.09	0.68
A20G|A58C	2.23522	NA	NA	NA	NA	0.73	0.57	0.86
A20G|A58G	0.993571	0.232907	0.83	0.48	0.98	0.58	0.3	0.85
A20G|A58G|T59C	5.38855	0.195695	NA	NA	NA	0.32	0.03	0.6
A20G|A58T|T59G	4.77624	NA	NA	NA	NA	0.22	0.05	0.52
A20G|T53A|T59G	3.66521	NA	NA	NA	NA	0.2	0.02	0.58
A20G|T59C	0.883849	NA	NA	NA	NA	0.25	0.06	0.56
A20T	1.08421	0.530844	0.4	0.07	0.86	0.45	0.39	0.55
A20T|A56C	0.242074	1.05288	NA	NA	NA	0.41	0.03	0.69
A20T|A56G|A57C	2.70585	NA	NA	NA	NA	0.17	0.02	0.52
A20T|A56G|A57G	2.35728	0.352189	NA	NA	NA	0.78	0.18	0.96
A20T|A56G|A57G|A58G	9.35451	NA	NA	NA	NA	0.05	0.01	0.13
A20T|A56G|A57T	4.56567	NA	NA	NA	NA	0.71	0.47	0.89
A20T|A56G|T59C	3.21862	0.176292	NA	NA	NA	0.31	0.09	0.65
A20T|A56T	1.67537	0.905316	0.5	0.1	0.9	0.4	0.22	0.58
A20T|A56T|A58C	2.92824	NA	NA	NA	NA	0.38	0.17	0.63
A20T|A56T|A58T	3.55012	0.334477	NA	NA	NA	0.51	0.22	0.74
A20T|A56T|T59C	4.42382	2.39363	NA	NA	NA	0.31	0.05	0.7
A20T|A57C|T59C	4.16482	1.72938	NA	NA	NA	0.17	0.03	0.77
A20T|A57G	1.00552	0.495441	0.11	0.03	0.3	0.38	0.19	0.63
A20T|A57G|A58G	2.06299	2.06005	NA	NA	NA	0.35	0.08	0.87
A20T|A57G|A58G|T59A	7.09817	NA	NA	NA	NA	0.44	0.19	0.73
A20T|A57T	0.737853	2.00204	NA	NA	NA	0.27	0.04	0.64
A20T|A57T|T59C	2.90247	0.036445	NA	NA	NA	0.25	0.06	0.86
A20T|A58C	0.994912	2.20092	0.25	0.03	0.66	0.18	0.03	0.67
A20T|A58G	1.63154	1.70569	0.25	0.03	0.66	0.22	0.05	0.47
A20T|A58G|T59C	4.45197	1.39819	NA	NA	NA	0.17	0.04	0.64
A20T|A58T	-0.510551	0.850274	NA	NA	NA	0.49	0.07	0.79
A20T|A58T|T59C	2.25017	NA	NA	NA	NA	0.2	0.02	0.58
A20T|C55T|A56G|T59A	NA	NA	NA	NA	NA	0.62	0.32	0.87
A20T|G51A	NA	NA	NA	NA	NA	0.08	0.01	0.31
A20T|G51A|A57C|A58G	NA	NA	NA	NA	NA	0.5	0.24	0.76
A20T|T53A	2.96561	0.79756	NA	NA	NA	0.37	0.22	0.76
A20T|T53A|A56G|A57T	NA	NA	NA	NA	NA	0.64	0.37	0.86
A20T|T53A|T59C	7.33837	0.124726	NA	NA	NA	0.26	0.09	0.49
A20T|T53C	0.723314	1.27614	0.33	0.05	0.77	0.26	0.08	0.72
A20T|T53G	2.14534	1.35266	0.33	0.05	0.77	0.33	0.18	0.52
A20T|T53G|A56T	3.56567	NA	NA	NA	NA	0.14	0.02	0.48
A20T|T59C	4.34391	0.638977	NA	NA	NA	0.35	0.06	0.45
A20T|T59G	1.17838	1.52486	NA	NA	NA	0.32	0.07	0.63
A23T|C55G|A56G	NA	NA	NA	NA	NA	0.25	0.03	0.66
A33G	8.09565	2.23792	NA	NA	NA	0.32	0.08	0.67
A33G|A56G	NA	NA	NA	NA	NA	0.33	0.05	0.69
A33G|A56G|A58T|T59A	NA	NA	NA	NA	NA	0.45	0.12	0.79
A33G|A57G	NA	NA	NA	NA	NA	0.5	0.21	0.78
A33G|A58G	5.41367	NA	NA	NA	NA	0.36	0.15	0.9
A33G|A58T|T59C	NA	NA	NA	NA	NA	0.6	0.33	0.84
A33G|G36C|A58G	NA	NA	NA	NA	NA	0.62	0.37	0.83
A33G|T59C	NA	NA	NA	NA	NA	0.44	0.11	0.65
A33T|A56T	5.7356	NA	NA	NA	NA	0.57	0.26	0.85
A43T|A57T	NA	NA	NA	NA	NA	0.17	0.02	0.52
A56C	0.886066	0.33395	0.47	0.17	0.85	0.42	0.26	0.55
A56C|A57C|A58G	4.25017	NA	NA	NA	NA	0.4	0.16	0.67
A56C|A57C|A58T|T59G	5.92824	NA	NA	NA	NA	0.25	0.03	0.66
A56C|A57G	1.29216	1.67456	0.09	0.02	0.82	0.15	0.02	0.41
A56C|A57G|A58G	4.87234	0.273521	NA	NA	NA	0.73	0.19	0.89
A56C|A57T	1.16639	0.687408	0.25	0.03	0.66	0.31	0.14	0.65
A56C|A57T|T59G	3.64976	2.63531	NA	NA	NA	0.28	0.05	0.81
A56C|A58C	1.65261	NA	NA	NA	NA	0.47	0.28	0.68
A56C|A58T	1.47679	0.878151	0.22	0.03	0.64	0.29	0.1	0.51
A56C|T59A	2.67095	0.358742	0.25	0.03	0.66	0.16	0.06	0.6
A56C|T59C	2.27498	1.5209	NA	NA	NA	0.44	0.12	0.73
A56C|T59G	0.150636	NA	NA	NA	NA	0.57	0.26	0.85
A56G	-1.24279	0.399201	0.27	0.06	0.7	0.45	0.31	0.79
A56G|A57C	2.24332	1.72212	NA	NA	NA	0.26	0.13	0.67
A56G|A57G	2.79654	0.360873	NA	NA	NA	0.62	0.1	0.79
A56G|A57G|A58T	6.0234	NA	NA	NA	NA	0.11	0.04	0.21
A56G|A57G|T59C	3.80271	NA	NA	NA	NA	0.36	0.14	0.63
A56G|A57T	3.45301	0.906925	NA	NA	NA	0.32	0.14	0.4
A56G|A57T|A58T	3.2278	NA	NA	NA	NA	0.38	0.13	0.68
A56G|A58C	-0.574257	NA	NA	NA	NA	0.5	0.19	0.81
A56G|A58G	0.025098	0.421836	NA	NA	NA	0.23	0.06	0.71
A56G|A58G|T59A	4.20115	1.80713	NA	NA	NA	0.25	0.03	0.66
A56G|A58T	-0.387543	0.752941	NA	NA	NA	0.66	0.36	0.96
A56G|T59A	1.00737	1.04463	NA	NA	NA	0.22	0.03	0.56
A56G|T59C	2.32042	2.12282	NA	NA	NA	0.25	0.04	0.85
A56G|T59G	1.09782	0.532503	NA	NA	NA	0.39	0.17	0.79
A56T	2.37529	0.257883	0.33	0.15	0.57	0.35	0.32	0.5
A56T|A57C	1.09347	0.505455	NA	NA	NA	0.43	0.05	0.63
A56T|A57C|T59C	3.56567	NA	NA	NA	NA	0.14	0.02	0.48
A56T|A57G	3.0923	0.791989	NA	NA	NA	0.21	0.13	0.53
A56T|A57G|A58T|T59G	NA	NA	NA	NA	NA	0.57	0.26	0.85
A56T|A57G|T59G	4.34328	NA	NA	NA	NA	0.25	0.06	0.56
A56T|A57T	2.87385	1.60066	NA	NA	NA	0.36	0.16	0.52
A56T|A57T|A58G|T59C	7.09817	NA	NA	NA	NA	0.89	0.61	0.99
A56T|A57T|T59C	3.32028	0.0325289	NA	NA	NA	0.25	0.03	0.58
A56T|A58C	3.43508	0.15019	NA	NA	NA	0.29	0.21	0.5
A56T|A58G	4.07702	0.354027	0.25	0.03	0.66	0.29	0.23	0.53
A56T|A58G|T59A	3.29035	0.512096	NA	NA	NA	0.29	0.09	0.59
A56T|A58G|T59C	4.61597	0.309939	NA	NA	NA	0.41	0.14	0.67
A56T|A58G|T59G	4.58141	1.01644	NA	NA	NA	0.42	0.02	0.66
A56T|A58T	2.78666	0.458149	NA	NA	NA	0.4	0.24	0.54
A56T|A58T|T59A	4.30675	NA	NA	NA	NA	0.38	0.17	0.63
A56T|A58T|T59C	2.9952	0.389302	NA	NA	NA	0.35	0.06	0.77
A56T|T59A	2.42886	0.422823	NA	NA	NA	0.33	0.16	0.55
A56T|T59C	2.83304	1.08325	NA	NA	NA	0.43	0.22	0.62
A56T|T59G	0.908058	0.233393	NA	NA	NA	0.44	0.18	0.72
A57C	1.698	0.536388	0.21	0.03	0.53	0.27	0.22	0.39
A57C|A58C	0.657828	1.10139	0.25	0.03	0.66	0.26	0.06	0.74
A57C|A58C|T59A	4.66521	NA	NA	NA	NA	0.2	0.02	0.58
A57C|A58G	0.0423983	0.883273	0.33	0.05	0.77	0.18	0.02	0.54
A57C|A58G|T59G	3.0111	0.117184	NA	NA	NA	0.27	0.04	0.64
A57C|A58T	-0.286368	0.909862	0.2	0.02	0.58	0.29	0.07	0.71
A57G	2.21578	0.483747	0.15	0.02	0.49	0.35	0.23	0.39
A57G|A58C	1.80325	1.10266	0.29	0.05	0.85	0.07	0.01	0.39
A57G|A58G	2.46227	0.56409	NA	NA	NA	0.45	0.27	0.76
A57G|A58G|T59G	3.96815	1.4397	NA	NA	NA	0.44	0.15	0.76
A57G|A58T	1.53633	1.50108	NA	NA	NA	0.3	0.09	0.49
A57G|T59A	0.900111	1.23121	NA	NA	NA	0.31	0.06	0.72
A57G|T59C	3.34849	0.433191	NA	NA	NA	0.29	0.17	0.47
A57T	3.75855	0.141915	0.18	0.03	0.61	0.34	0.32	0.39
A57T|A58C	0.679622	0.731027	NA	NA	NA	0.41	0.19	0.72
A57T|A58G	2.04159	0.213119	NA	NA	NA	0.33	0.13	0.52
A57T|A58T	0.804398	0.636318	0.21	0.07	0.45	0.45	0.16	0.69
A57T|A58T|T59A	4.66521	NA	NA	NA	NA	0.67	0.43	0.85
A57T|A58T|T59C	3.66585	1.9846	NA	NA	NA	0.2	0.03	0.68
A57T|T59A	1.52578	0.252627	NA	NA	NA	0.4	0.19	0.84
A57T|T59C	4.26607	0.622226	NA	NA	NA	0.39	0.08	0.53
A57T|T59G	0.622817	0.791958	NA	NA	NA	0.45	0.18	0.73
A58C	0.759182	1.29113	0.33	0.06	0.74	0.41	0.29	0.91
A58C|T59A	1.03597	1.06645	NA	NA	NA	0.31	0.05	0.76
A58C|T59C	3.53571	0.964221	NA	NA	NA	0.2	0.1	0.49
A58C|T59G	1.54777	1.65069	0.15	0.03	0.39	0.4	0.04	0.66
A58G	0.563202	0.893349	0.26	0.03	0.57	0.8	0.31	0.86
A58G|T59A	3.232	0.463367	NA	NA	NA	0.18	0.06	0.33
A58G|T59C	3.12281	0.055107	NA	NA	NA	0.53	0.21	0.69
A58G|T59G	2.82666	0.679975	NA	NA	NA	0.26	0.15	0.67
A58T	0.581329	0.182155	0.32	0.05	0.84	0.48	0.4	0.63
A58T|T59A	3.24626	1.19492	NA	NA	NA	0.36	0.09	0.7
A58T|T59C	2.72495	0.743382	NA	NA	NA	0.4	0.22	0.65
A58T|T59G	1.37737	1.94807	0.5	0.1	0.9	0.32	0.04	0.63
C39T|T59C	NA	NA	NA	NA	NA	0.25	0.03	0.66
C49A	5.92824	NA	NA	NA	NA	0.25	0.03	0.66
C55A	-2.05102	2.06629	0.27	0.09	0.77	0.63	0.36	0.98
C55G	-1.25144	0.602282	0.15	0.01	0.58	0.5	0.22	0.68
C55G|A56G	1.21166	2.42761	NA	NA	NA	0.19	0.03	0.65
C55G|A56G|A58G	2.40468	NA	NA	NA	NA	0.38	0.13	0.68
C55T	-0.847264	1.00869	0.25	0.06	0.56	0.44	0.31	0.61
C55T|A56C	-0.206587	0.472262	0.33	0.05	0.77	0.54	0.22	0.83
C55T|A56G	0.540474	0.575698	NA	NA	NA	0.9	0.1	0.98
C55T|A56G|A57C	5.15064	NA	NA	NA	NA	0.57	0.26	0.85
C55T|A56G|A58C	4.34328	NA	NA	NA	NA	0.5	0.21	0.78
C55T|A56G|A58G|T59G	10.4828	NA	NA	NA	NA	0.11	0.06	0.17
C55T|A56G|A58T	1.29597	NA	NA	NA	NA	0.2	0.02	0.58
C55T|A56G|T59C	3.21166	1.19661	NA	NA	NA	0.33	0.06	0.71
C55T|A56T	-0.839308	0.492163	NA	NA	NA	0.41	0.14	0.85
C55T|A58G	-0.712568	1.17052	NA	NA	NA	0.43	0.07	0.76
C55T|A58T	-0.243276	0.488643	NA	NA	NA	0.29	0.07	0.62
C55T|G64A	NA	NA	NA	NA	NA	0.25	0.03	0.66
C70T	3.2278	NA	NA	NA	NA	0.62	0.32	0.87
G15A	-4.13112	1.26619	0.17	0.02	0.52	0.48	0.08	0.85
G15A|A20T|G51A	NA	NA	NA	NA	NA	0.25	0.03	0.66
G15A|A33G|A56G	NA	NA	NA	NA	NA	0.25	0.03	0.66
G15A|A33G|A58G	NA	NA	NA	NA	NA	0.2	0.02	0.58
G15A|A33G|T59G	NA	NA	NA	NA	NA	0.5	0.19	0.81
G15A|A56C	0.350002	1.06605	NA	NA	NA	0.43	0.11	0.71
G15A|A56T	0.555493	0.628681	NA	NA	NA	0.19	0.03	0.52
G15A|A56T|A57T|T59G	NA	NA	NA	NA	NA	0.25	0.03	0.66
G15A|A56T|T59G	4.14262	0.283774	NA	NA	NA	0.23	0.03	0.63
G15A|A57C|A58G	4.46329	1.11278	0.33	0.05	0.77	0.31	0.04	0.72
G15A|A57G	0.643116	1.26473	NA	NA	NA	0.43	0.04	0.66
G15A|A57T	2.20881	2.00598	0.4	0.11	0.76	0.32	0.12	0.56
G15A|A58C|T59A	4.08149	0.489171	NA	NA	NA	0.42	0.1	0.79
G15A|A58G	0.120888	NA	NA	NA	NA	0.43	0.15	0.74
G15A|A58T	2.13999	1.71131	0.5	0.1	0.9	0.43	0.2	0.62
G15A|C55G	-0.40804	NA	NA	NA	NA	0.4	0.11	0.76
G15A|G16A|A56T|A58C	5.25017	NA	NA	NA	NA	0.4	0.11	0.76
G15A|G16A|A57T|A58T	4.66521	NA	NA	NA	NA	0.4	0.11	0.76
G15A|G16A|C55T	1.40468	NA	NA	NA	NA	0.25	0.03	0.66
G15A|G16A|T19G|A56G|A58G|T59G	NA	NA	NA	NA	NA	0.73	0.45	0.91
G15A|G16A|T53A	3.7356	NA	NA	NA	NA	0.43	0.15	0.74
G15A|G16C|A56T	3.92824	NA	NA	NA	NA	0.6	0.33	0.84
G15A|G16C|G17A|A20G|T53A|A56G|A57G	NA	NA	NA	NA	NA	0.25	0.03	0.66
G15A|G16C|T53A	NA	NA	0.33	0.05	0.77	0.56	0.27	0.81
G15A|G16C|T59G	4.92824	NA	NA	NA	NA	0.25	0.06	0.56
G15A|G16T|A56G|A57T	NA	NA	0.17	0.02	0.52	0.67	0.37	0.89
G15A|G16T|A56T	4.51321	NA	NA	NA	NA	0.47	0.25	0.69
G15A|G16T|A56T|A58C	NA	NA	NA	NA	NA	0.25	0.03	0.66
G15A|G16T|A56T|A58T	9.4201	NA	NA	NA	NA	0.04	0.02	0.07
G15A|G16T|A56T|A58T|T59A	7.92824	NA	NA	NA	NA	0.13	0.03	0.33
G15A|G16T|A57C	3.50156	1.12531	NA	NA	NA	0.41	0.12	0.77
G15A|G16T|A57G	4.92824	NA	NA	NA	NA	0.3	0.1	0.58
G15A|G16T|A57T	3.50529	0.923209	0.03	0.01	0.13	0.28	0.05	0.77
G15A|G16T|A58G	2.19128	NA	NA	NA	NA	0.5	0.19	0.81
G15A|G16T|A58G|T59A	NA	NA	NA	NA	NA	0.57	0.26	0.85
G15A|G16T|G17T|A20G|A57T	NA	NA	NA	NA	NA	0.17	0.02	0.52
G15A|G16T|T19G|A56T	5.25017	NA	NA	NA	NA	0.4	0.11	0.76
G15A|G16T|T53G	2.54973	NA	NA	NA	NA	0.4	0.11	0.76
G15A|G17A|A57C	4.17978	NA	NA	NA	NA	0.08	0.02	0.22
G15A|G17A|A57G|A58T	NA	NA	NA	NA	NA	0.89	0.77	0.96
G15A|G17C|A56T|A57T	6.38767	NA	NA	NA	NA	0.73	0.45	0.91
G15A|G17C|A57T|A58T	NA	NA	NA	NA	NA	0.25	0.03	0.66
G15A|G17C|A58C	NA	NA	NA	NA	NA	0.33	0.09	0.68
G15A|G17C|A58T|T59A	NA	NA	NA	NA	NA	0.19	0.09	0.35
G15A|G17T|A57C	3.66521	NA	NA	NA	NA	0.2	0.02	0.58
G15A|G17T|A57G	7.18306	NA	NA	NA	NA	0.09	0.05	0.15
G15A|G17T|T59G	2.34328	NA	NA	NA	NA	0.33	0.09	0.68
G15A|G18A|A20T|T59G	NA	NA	NA	NA	NA	0.57	0.26	0.85
G15A|G18A|A56T|A58T	5.38767	NA	NA	NA	NA	0.18	0.04	0.44
G15A|G18A|A57T	2.47228	0.0325289	NA	NA	NA	0.45	0.05	0.76
G15A|G18A|C55A|A58C	4.12089	NA	NA	NA	NA	0.5	0.21	0.78
G15A|G18A|T19C|T53A	3.62004	NA	NA	NA	NA	0.33	0.05	0.71
G15A|G18T|T54A	1.86935	NA	NA	NA	NA	0.17	0.02	0.52
G15A|G50A	5.25017	NA	NA	NA	NA	0.29	0.04	0.69
G15A|T19A|A56T	3.60632	NA	NA	NA	NA	0.25	0.03	0.66
G15A|T19A|A58C|T59A	NA	NA	NA	NA	NA	0.17	0.02	0.52
G15A|T19A|A58G	4.92824	NA	NA	NA	NA	0.25	0.03	0.66
G15A|T19A|C55T|A56G|A58T	NA	NA	NA	NA	NA	0.57	0.26	0.85
G15A|T19A|T53A	4.25017	NA	NA	NA	NA	0.4	0.11	0.76
G15A|T19A|T53A|A56G|T59A	NA	NA	NA	NA	NA	0.33	0.09	0.68
G15A|T19C|T53A	6.25017	NA	NA	NA	NA	0.4	0.11	0.76
G15A|T19G|A56G	7.08352	NA	NA	NA	NA	0.89	0.82	0.93
G15A|T19G|A57G|A58C	5.51321	NA	NA	NA	NA	0.33	0.09	0.68
G15A|T19G|A58G	4.80271	NA	NA	NA	NA	0.18	0.04	0.44
G15A|T19G|T54A|A56G|A57G	NA	NA	NA	NA	NA	0.44	0.25	0.66
G15A|T53A	1.18876	0.590509	NA	NA	NA	0.2	0.05	0.71
G15A|T54A|A56T	5.92824	NA	NA	NA	NA	0.5	0.21	0.78
G15A|T54A|A58G	3.05377	NA	NA	NA	NA	0.33	0.09	0.68
G15A|T59C	0.908344	NA	NA	NA	NA	0.33	0.11	0.63
G15A|T59G	1.31602	0.468383	NA	NA	NA	0.23	0.1	0.83
G15C	-2.04298	0.237784	NA	NA	NA	0.29	0.1	0.77
G15C|A20T|T53A	2.79074	NA	NA	NA	NA	0.4	0.11	0.76
G15C|A56C|A58G	3.70585	NA	NA	NA	NA	0.17	0.02	0.52
G15C|A56T	1.34291	0.862255	NA	NA	NA	0.55	0.26	0.78
G15C|A56T|A57T	2.51321	NA	NA	NA	NA	0.22	0.05	0.52
G15C|A56T|A58G	2.80359	1.60991	NA	NA	NA	0.17	0.02	0.55
G15C|A57G	2.81845	0.717325	NA	NA	NA	0.32	0.17	0.47
G15C|A57G|T59C	6.08283	3.43707	NA	NA	NA	0.25	0.09	0.59
G15C|A57T	2.43531	0.759086	NA	NA	NA	0.47	0.3	0.7
G15C|A58C	0.139997	1.06437	NA	NA	NA	0.34	0.05	0.67
G15C|A58G	-0.381612	NA	NA	NA	NA	0.33	0.09	0.68
G15C|A58T	0.100424	NA	NA	NA	NA	0.4	0.16	0.67
G15C|C55T|T59C	2.75832	NA	NA	NA	NA	0.25	0.03	0.66
G15C|G16A|A57T	3.66521	NA	NA	NA	NA	0.2	0.02	0.58
G15C|G16C|A57G	4.65539	2.75706	NA	NA	NA	0.35	0.15	0.59
G15C|G16C|A57T	3.38492	0.495933	NA	NA	NA	0.31	0.04	0.68
G15C|G16C|A58G|T59G	NA	NA	NA	NA	NA	0.25	0.03	0.66
G15C|G16C|C55T|A56T	5.92824	NA	NA	NA	NA	0.25	0.03	0.66
G15C|G16C|G18A|A57G	NA	NA	NA	NA	NA	0.43	0.15	0.74
G15C|G16C|T19A|A58T	NA	NA	NA	NA	NA	0.2	0.02	0.58
G15C|G16C|T53A|A58G	NA	NA	NA	NA	NA	0.4	0.11	0.76
G15C|G16C|T59G	5.12089	NA	NA	NA	NA	0.25	0.09	0.47
G15C|G16T|A57G	5.92824	NA	NA	NA	NA	0.5	0.21	0.78
G15C|G16T|A57G|A58G	8.62868	NA	NA	NA	NA	0.19	0.08	0.36
G15C|G16T|A57G|T59G	NA	NA	NA	NA	NA	0.5	0.19	0.81
G15C|G16T|A57T|A58T	NA	NA	NA	NA	NA	0.38	0.24	0.53
G15C|G16T|C55G|A56G|A57G	NA	NA	NA	NA	NA	0.5	0.19	0.81
G15C|G16T|G17C|A58G|T59G	NA	NA	NA	NA	NA	0.2	0.02	0.58
G15C|G16T|T19C|A57T	6.7356	NA	NA	NA	NA	0.29	0.07	0.62
G15C|G16T|T19C|A58T|T59A	NA	NA	NA	NA	NA	0.14	0.02	0.48
G15C|G16T|T19G|T59A	NA	NA	NA	NA	NA	0.2	0.02	0.58
G15C|G16T|T59A	2.12089	NA	NA	NA	NA	0.25	0.03	0.66
G15C|G17C|T19G|A56T	NA	NA	NA	NA	NA	0.43	0.15	0.74
G15C|G17C|T53A	2.26528	NA	0.33	0.05	0.77	0.5	0.19	0.81
G15C|G17T|A20T|A56T	6.51321	NA	NA	NA	NA	0.17	0.02	0.52
G15C|G17T|A56T|A58T	NA	NA	NA	NA	NA	0.33	0.09	0.68
G15C|G17T|A57G	3.70585	NA	NA	NA	NA	0.5	0.19	0.81
G15C|G17T|T53A|A56T	NA	NA	NA	NA	NA	0.25	0.03	0.66
G15C|G18A|A20T|A56T	NA	NA	NA	NA	NA	0.33	0.09	0.68
G15C|G18A|T53A	6.43921	NA	NA	NA	NA	0.16	0.08	0.26
G15C|G18T|A20G|A57T	3.60632	NA	NA	NA	NA	0.5	0.15	0.85
G15C|G34A|A58T|T59A	NA	NA	NA	NA	NA	0.25	0.03	0.66
G15C|G51A|A56C	NA	NA	NA	NA	NA	0.29	0.07	0.62
G15C|G51A|A57T	NA	NA	NA	NA	NA	0.5	0.19	0.81
G15C|T19A	0.103815	NA	NA	NA	NA	0.5	0.19	0.81
G15C|T19A|A20T	3.44282	NA	NA	NA	NA	0.2	0.02	0.58
G15C|T19A|A57T	3.35215	1.42149	NA	NA	NA	0.39	0.07	0.75
G15C|T19A|A58G|T59G	NA	NA	NA	NA	NA	0.25	0.08	0.51
G15C|T19C|A58T	5.4351	0.110453	NA	NA	NA	0.16	0.03	0.74
G15C|T19G|A56G|A57G	NA	NA	NA	NA	NA	0.25	0.03	0.66
G15C|T53A	2.63776	1.04612	NA	NA	NA	0.24	0.11	0.58
G15C|T53A|A57C	5.92824	NA	NA	NA	NA	0.25	0.03	0.66
G15C|T53G	-0.478965	0.354972	NA	NA	NA	0.25	0.07	0.92
G15C|T54A	-0.5147	NA	NA	NA	NA	0.25	0.03	0.66
G15C|T59A	2.63648	NA	NA	NA	NA	0.72	0.56	0.86
G15C|T59G	2.57509	1.33638	NA	NA	NA	0.33	0.12	0.73
G15T	-3.60102	1.30905	0.2	0.03	0.56	0.59	0.17	0.84
G15T|A20G|T53A|A58T	3.92824	NA	NA	NA	NA	0.25	0.03	0.66
G15T|A20T|A56T	1.92824	NA	NA	NA	NA	0.25	0.03	0.66
G15T|A56C	-0.484236	0.924344	NA	NA	NA	0.2	0.02	0.62
G15T|A56G|A57G|T59A	NA	NA	NA	NA	NA	0.38	0.13	0.68
G15T|A56T	-0.23021	1.13847	NA	NA	NA	0.36	0.11	0.72
G15T|A57G	-1.50916	NA	0.5	0.15	0.85	0.33	0.05	0.77
G15T|A57T	-0.0896116	1.24592	0.33	0.05	0.77	0.48	0.2	0.79
G15T|A57T|A58T	3.05377	NA	NA	NA	NA	0.5	0.26	0.74
G15T|A58T	-0.33811	0.998239	0.25	0.06	0.56	0.36	0.02	0.68
G15T|C55T|T59G	4.34328	NA	NA	NA	NA	0.13	0.01	0.42
G15T|G16C|A20T|C28T|A58G	5.66521	NA	NA	NA	NA	0.1	0.01	0.36
G15T|G16C|A56G|A57T	5.19128	NA	NA	NA	NA	0.17	0.04	0.42
G15T|G16C|A56T	3.60632	NA	NA	NA	NA	0.13	0.03	0.33
G15T|G16C|A57T	3.01613	0.659589	NA	NA	NA	0.22	0.04	0.79
G15T|G16C|G50A|T59G	NA	NA	NA	NA	NA	0.62	0.32	0.87
G15T|G16C|T53A	4.58032	NA	NA	NA	NA	0.45	0.21	0.71
G15T|G16T	-1.01036	NA	0.5	0.19	0.81	0.5	0.19	0.81
G15T|G16T|A56G|A57C	NA	NA	NA	NA	NA	0.2	0.05	0.48
G15T|G16T|G22A|A56C|T59G	NA	NA	NA	NA	NA	0.25	0.03	0.66
G15T|G16T|T53G|A56G|T59A	NA	NA	NA	NA	NA	0.33	0.11	0.63
G15T|G17A|A56T|A58C	4.15064	NA	NA	NA	NA	0.43	0.15	0.74
G15T|G17T|A56T|A57C	5.34328	NA	NA	NA	NA	0.62	0.32	0.87
G15T|G17T|A57T	2.54973	NA	NA	NA	NA	0.2	0.02	0.58
G15T|G18A|A20C|A57C	5.51321	NA	NA	NA	NA	0.33	0.09	0.68
G15T|G18A|A33G|C55A	3.60632	NA	NA	NA	NA	0.5	0.15	0.85
G15T|G18A|A56T|A57T	NA	NA	NA	NA	NA	0.67	0.37	0.89
G15T|G18A|A56T|A58T	5.7356	NA	NA	NA	NA	0.57	0.26	0.85
G15T|G18T|T19C|A33G|A58C	NA	NA	NA	NA	NA	0.5	0.19	0.81
G15T|T19A|A57C	3.39773	NA	NA	NA	NA	0.33	0.11	0.63
G15T|T19C|T53A	3.92824	NA	NA	NA	NA	0.33	0.09	0.68
G15T|T53A	1.32154	0.768837	0.25	0.03	0.66	0.52	0.13	0.78
G15T|T53G|A56T	3.92824	NA	NA	NA	NA	0.25	0.03	0.66
G15T|T59G	0.510104	1.33846	NA	NA	NA	0.4	0.12	0.73
G16A	-0.271491	0.551148	0.33	0.05	0.77	0.75	0.46	0.92
G16A|A20C|A56T	2.66521	NA	NA	NA	NA	0.2	0.02	0.58
G16A|A20C|A57T	3.09244	0.0823016	NA	NA	NA	0.42	0.1	0.79
G16A|A20G|C55T|A56G	NA	NA	NA	NA	NA	0.25	0.03	0.66
G16A|A20G|T53A	4.64262	0.423333	NA	NA	NA	0.38	0.06	0.75
G16A|A20G|T54A	2.75832	NA	NA	NA	NA	0.25	0.03	0.66
G16A|A20G|T59C	2.92824	NA	NA	NA	NA	0.25	0.03	0.66
G16A|A20T	0.779851	NA	0.29	0.07	0.62	0.67	0.43	0.85
G16A|A20T|A57G	5.66521	NA	NA	NA	NA	0.5	0.37	0.63
G16A|A20T|A57G|A58T	3.70585	NA	NA	NA	NA	0.17	0.02	0.52
G16A|A20T|A57T	2.48767	NA	0.06	0.01	0.23	0.43	0.15	0.74
G16A|A20T|C55T	2.54973	NA	NA	NA	NA	0.2	0.02	0.58
G16A|A20T|T53A|A56T|T59C	NA	NA	NA	NA	NA	0.25	0.03	0.66
G16A|A33G	NA	NA	NA	NA	NA	0.33	0.09	0.68
G16A|A33G|C55T	NA	NA	NA	NA	NA	0.2	0.02	0.58
G16A|A56C	3.05838	2.24048	NA	NA	NA	0.33	0.17	0.79
G16A|A56C|A57C	4.85547	0.474898	NA	NA	NA	0.26	0.07	0.58
G16A|A56C|A58C	3.27617	NA	NA	NA	NA	0.43	0.15	0.74
G16A|A56G|A57G	4.22396	0.268295	NA	NA	NA	0.54	0.22	0.83
G16A|A56T	2.87075	0.656156	NA	NA	NA	0.4	0.15	0.53
G16A|A56T|A57C	6.61395	4.84038	NA	NA	NA	0.33	0.11	0.63
G16A|A56T|A57G	3.32882	1.70827	NA	NA	NA	0.25	0.06	0.89
G16A|A56T|A57G|A58G|T59A	NA	NA	NA	NA	NA	0.86	0.68	0.96
G16A|A56T|A57T	2.96479	0.58827	NA	NA	NA	0.31	0.03	0.6
G16A|A56T|A58C	4.48765	1.54594	NA	NA	NA	0.48	0.2	0.78
G16A|A56T|A58G	4.44612	0.888208	NA	NA	NA	0.2	0.06	0.56
G16A|A56T|A58G|T59G	NA	NA	NA	NA	NA	0.25	0.03	0.66
G16A|A56T|A58T	5.26058	1.84508	NA	NA	NA	0.43	0.16	0.77
G16A|A56T|T59G	3.27617	NA	NA	NA	NA	0.21	0.07	0.45
G16A|A57C	1.22207	1.32832	NA	NA	NA	0.24	0.06	0.61
G16A|A57C|A58G	4.92824	NA	NA	NA	NA	0.06	0.01	0.22
G16A|A57G	2.89375	0.745165	0.25	0.03	0.66	0.45	0.16	0.58
G16A|A57G|T59A	3.19128	NA	NA	NA	NA	0.33	0.09	0.68
G16A|A57G|T59G	3.66451	0.863715	NA	NA	NA	0.21	0.05	0.64
G16A|A57T	3.62195	1.22732	0.25	0.03	0.66	0.23	0.18	0.49
G16A|A57T|A58G	8.87123	NA	NA	NA	NA	0.18	0.17	0.2
G16A|A58C	3.74129	1.00796	0.6	0.24	0.89	0.97	0.66	0.99
G16A|A58G	1.36438	0.772951	NA	NA	NA	0.18	0.04	0.96
G16A|A58T	4.31121	0.282625	0.25	0.03	0.66	0.93	0.79	0.95
G16A|A58T|T59A	4.6469	0.246674	NA	NA	NA	0.41	0.15	0.72
G16A|A58T|T59G	5.19128	NA	NA	NA	NA	0.25	0.08	0.51
G16A|C55G	0.162668	2.45638	0.17	0.02	0.52	0.31	0.05	0.75
G16A|C55G|A56G|T59C	NA	NA	NA	NA	NA	0.29	0.07	0.62
G16A|C55T	-0.554559	0.220221	NA	NA	NA	0.44	0.14	0.77
G16A|C55T|A58T	2.41367	NA	NA	NA	NA	0.57	0.26	0.85
G16A|G17A|A57C	4.04372	NA	NA	NA	NA	0.69	0.44	0.88
G16A|G17T|A20G	1.72661	NA	NA	NA	NA	0.2	0.02	0.58
G16A|G17T|A56T	4.16925	NA	NA	NA	NA	0.46	0.23	0.7
G16A|G18A|A57T	1.85785	NA	NA	NA	NA	0.2	0.02	0.58
G16A|G18A|T19C|A20C|A58T|T59A	NA	NA	NA	NA	NA	0.25	0.03	0.66
G16A|G29A|A57G	NA	NA	NA	NA	NA	0.25	0.03	0.66
G16A|G51A|T53G	NA	NA	NA	NA	NA	0.4	0.11	0.76
G16A|T19A	0.250171	NA	NA	NA	NA	0.2	0.02	0.58
G16A|T19A|A20G	4.02554	NA	NA	NA	NA	0.7	0.56	0.81
G16A|T19A|A20G|A56T|A58G	NA	NA	NA	NA	NA	0.2	0.02	0.58
G16A|T19A|A20T|A57G	5.92824	NA	NA	NA	NA	0.38	0.06	0.75
G16A|T19A|A56T	3.87439	1.01976	NA	NA	NA	0.19	0.05	0.7
G16A|T19A|A58C|T59A	NA	NA	NA	NA	NA	0.25	0.03	0.66
G16A|T19A|A58G	3.25017	NA	NA	NA	NA	0.4	0.11	0.76
G16A|T19A|T53A	4.66521	NA	NA	NA	NA	0.2	0.02	0.58
G16A|T19C|A56T	4.55362	1.19893	NA	NA	NA	0.26	0.03	0.63
G16A|T19C|A56T|A58T	NA	NA	NA	NA	NA	0.2	0.02	0.58
G16A|T19C|A57G|A58C	5.51321	NA	NA	NA	NA	0.5	0.19	0.81
G16A|T19C|A57T|T59A	NA	NA	NA	NA	NA	0.25	0.03	0.66
G16A|T19C|C55T	3.12089	NA	NA	NA	NA	0.25	0.03	0.66
G16A|T19C|T53C	4.66521	NA	NA	NA	NA	0.4	0.11	0.76
G16A|T19G	0.919616	0.736751	NA	NA	NA	0.58	0.3	0.94
G16A|T19G|A20T|T59G	NA	NA	NA	NA	NA	0.17	0.02	0.52
G16A|T19G|A56C|T59G	NA	NA	NA	NA	NA	0.4	0.11	0.76
G16A|T19G|A56T	3.92824	NA	NA	NA	NA	0.14	0.02	0.48
G16A|T19G|A56T|A58T	NA	NA	NA	NA	NA	0.17	0.02	0.52
G16A|T19G|A57T	4.00224	NA	NA	NA	NA	0.15	0.05	0.34
G16A|T19G|A57T|T59G	NA	NA	NA	NA	NA	0.5	0.19	0.81
G16A|T19G|A58G|T59G	5.74213	0.701321	NA	NA	NA	0.32	0.04	0.69
G16A|T19G|C55T|T59A	NA	NA	NA	NA	NA	0.33	0.09	0.68
G16A|T19G|T53A|A57C|A58G	NA	NA	NA	NA	NA	0.58	0.33	0.81
G16A|T53A	3.12767	0.38404	0.25	0.03	0.66	0.49	0.17	0.7
G16A|T53A|A56T	2.92824	NA	NA	NA	NA	0.17	0.02	0.52
G16A|T53A|A58G	7.07728	1.43052	NA	NA	NA	0.86	0.04	0.96
G16A|T53C	0.890837	1.71194	NA	NA	NA	0.37	0.05	0.69
G16A|T53G	0.5883	1.00597	NA	NA	NA	0.38	0.06	0.7
G16A|T53G|A56T	3.25017	NA	NA	NA	NA	0.22	0.03	0.64
G16A|T53G|A56T|A58G	5.51321	NA	NA	NA	NA	0.33	0.13	0.59
G16A|T53G|A58G	4.97164	1.885	NA	NA	NA	0.06	0.02	0.69
G16A|T54A	0.396918	0.321796	NA	NA	NA	0.17	0.03	0.79
G16A|T54A|A56G|A57C	4.92824	NA	NA	NA	NA	0.17	0.02	0.52
G16A|T54A|A56T|A57G	NA	NA	NA	NA	NA	0.69	0.44	0.88
G16A|T59A	1.6868	0.564925	NA	NA	NA	0.42	0.12	0.73
G16A|T59C	3.3188	3.55524	NA	NA	NA	0.57	0.25	0.95
G16A|T59G	2.35076	0.917641	0.33	0.05	0.77	0.26	0.11	0.69
G16C	0.665074	1.94538	0.27	0.08	0.63	0.25	0.13	0.92
G16C|A20C|A58G	2.92824	NA	NA	NA	NA	0.25	0.03	0.66
G16C|A20G|A56T	3.1818	0.116913	NA	NA	NA	0.23	0.03	0.77
G16C|A20G|A57C|T59G	NA	NA	NA	NA	NA	0.25	0.03	0.66
G16C|A20G|A57T	3.92824	NA	NA	NA	NA	0.25	0.03	0.66
G16C|A20G|C55G|A56G	3.25017	NA	NA	NA	NA	0.2	0.02	0.58
G16C|A20G|G35A|T54A	NA	NA	NA	NA	NA	0.13	0.01	0.42
G16C|A20G|T59G	4.34328	NA	NA	NA	NA	0.25	0.03	0.66
G16C|A20T|A56C|C71T	NA	NA	NA	NA	NA	0.4	0.11	0.76
G16C|A20T|A56T	2.85014	0.129857	NA	NA	NA	0.25	0.03	0.66
G16C|A20T|A56T|A57G	2.07026	NA	NA	NA	NA	0.13	0.01	0.42
G16C|A20T|A57C	3.42777	1.43723	NA	NA	NA	0.29	0.03	0.68
G16C|A20T|A58G	2.92824	NA	NA	NA	NA	0.4	0.11	0.76
G16C|A20T|T59A	3.38221	2.27712	NA	NA	NA	0.12	0.02	0.64
G16C|A33G	NA	NA	NA	NA	NA	0.62	0.32	0.87
G16C|A33G|A58G|T59A	NA	NA	NA	NA	NA	0.79	0.55	0.93
G16C|A33T|C55T|A58G	NA	NA	NA	NA	NA	0.2	0.02	0.58
G16C|A56C	1.0069	0.258792	NA	NA	NA	0.27	0.06	0.58
G16C|A56C|A57G	5.27602	0.15791	NA	NA	NA	0.43	0.25	0.7
G16C|A56C|A58G	4.12089	NA	NA	NA	NA	0.62	0.32	0.87
G16C|A56C|A58T	3.17982	0.416949	NA	NA	NA	0.45	0.18	0.86
G16C|A56G|A57G	4.1065	2.10069	NA	NA	NA	0.38	0.13	0.93
G16C|A56G|A57T	5.15064	NA	NA	NA	NA	0.48	0.28	0.67
G16C|A56T	2.70377	0.51827	NA	NA	NA	0.3	0.19	0.6
G16C|A56T|A57C	5.16253	2.88732	NA	NA	NA	0.25	0.05	0.87
G16C|A56T|A57T	4.05261	0.371447	NA	NA	NA	0.19	0.05	0.48
G16C|A56T|A58C	6.35155	1.16619	NA	NA	NA	0.37	0.17	0.59
G16C|A56T|A58G	4.5347	1.58538	NA	NA	NA	0.14	0.02	0.49
G16C|A56T|A58T	3.46083	1.32689	NA	NA	NA	0.26	0.07	0.69
G16C|A57C	2.11626	0.902597	NA	NA	NA	0.24	0.09	0.45
G16C|A57G	2.32375	1.45218	0.14	0.02	0.48	0.36	0.23	0.71
G16C|A57G|A58T	4.27372	1.44752	NA	NA	NA	0.21	0.08	0.73
G16C|A57G|A58T|T59G	NA	NA	NA	NA	NA	0.33	0.09	0.68
G16C|A57G|T59C	3.7356	NA	NA	NA	NA	0.43	0.15	0.74
G16C|A57T	2.43528	0.528217	NA	NA	NA	0.27	0.15	0.51
G16C|A57T|A58T	2.2278	NA	NA	NA	NA	0.25	0.03	0.66
G16C|A57T|A58T|T59A	NA	NA	NA	NA	NA	0.55	0.29	0.79
G16C|A57T|T59C|C70T	NA	NA	NA	NA	NA	0.4	0.11	0.76
G16C|A57T|T59G	3.49264	1.07658	NA	NA	NA	0.2	0.03	0.73
G16C|A58C|T59A	6.7356	NA	NA	NA	NA	0.43	0.15	0.74
G16C|A58C|T59G	4.51321	NA	NA	NA	NA	0.5	0.19	0.81
G16C|A58T	0.761232	1.52798	NA	NA	NA	0.3	0.11	0.73
G16C|A58T|T59G	5.38767	NA	NA	NA	NA	0.73	0.45	0.91
G16C|C55A|A56T	2.92824	NA	NA	NA	NA	0.33	0.09	0.68
G16C|C55A|T59A	3.51685	1.54073	NA	NA	NA	0.53	0.23	0.82
G16C|C55G|A56G	5.16439	2.14725	NA	NA	NA	0.07	0.03	0.71
G16C|C55G|T59A	NA	NA	NA	NA	NA	0.29	0.07	0.62
G16C|C55T	0.796303	0.664816	NA	NA	NA	0.35	0.09	0.62
G16C|C55T|A56G|A58G|T59C	NA	NA	NA	NA	NA	0.2	0.02	0.58
G16C|C55T|A56T	4.19128	NA	NA	NA	NA	0.39	0.2	0.6
G16C|C55T|A58G	1.86935	NA	NA	NA	NA	0.5	0.19	0.81
G16C|C55T|A58T	3.64814	NA	NA	NA	NA	0.07	0.01	0.27
G16C|G17C|A57T	3.34328	NA	NA	NA	NA	0.17	0.02	0.52
G16C|G17C|A58G	3.92824	NA	NA	NA	NA	0.14	0.02	0.48
G16C|G17T|A57G	6.15064	NA	NA	NA	NA	0.07	0.03	0.16
G16C|G17T|T53A	1.81277	NA	NA	NA	NA	0.5	0.19	0.81
G16C|G17T|T54A	4.25017	NA	NA	NA	NA	0.75	0.55	0.89
G16C|G18A|A57C	3.70585	NA	NA	NA	NA	0.17	0.02	0.52
G16C|G18C|A56T|A57G|T59G	NA	NA	NA	NA	NA	0.25	0.06	0.56
G16C|G18C|A57C|A58T	NA	NA	NA	NA	NA	0.43	0.15	0.74
G16C|G18T|A56T	2.37005	0.474898	NA	NA	NA	0.5	0.12	0.89
G16C|G18T|T19G|T53A	5.25017	NA	NA	NA	NA	0.2	0.02	0.58
G16C|G50T|C55T	NA	NA	NA	NA	NA	0.08	0.01	0.31
G16C|T19A|A20T|A57T|A58G	NA	NA	NA	NA	NA	0.17	0.02	0.52
G16C|T19A|A56C|A58T	NA	NA	NA	NA	NA	0.4	0.11	0.76
G16C|T19A|A56G	3.92824	NA	NA	NA	NA	0.4	0.11	0.76
G16C|T19A|A56T	3.12089	NA	NA	NA	NA	0.25	0.03	0.66
G16C|T19A|A56T|A57G	5.92824	NA	NA	NA	NA	0.25	0.03	0.66
G16C|T19A|A56T|A58C	4.66521	NA	NA	NA	NA	0.4	0.11	0.76
G16C|T19A|A57C	2.81277	NA	NA	NA	NA	0.5	0.19	0.81
G16C|T19A|A57G	6.25017	NA	NA	NA	NA	0.2	0.02	0.58
G16C|T19A|A57T|A58C	NA	NA	NA	NA	NA	0.43	0.15	0.74
G16C|T19A|C55A|A56T|A58G	NA	NA	NA	NA	NA	0.5	0.19	0.81
G16C|T19A|G51A|A58T	NA	NA	NA	NA	NA	0.27	0.09	0.55
G16C|T19A|T54A|A56G|A57T	NA	NA	NA	NA	NA	0.3	0.1	0.58
G16C|T19A|T59C	4.7356	NA	NA	NA	NA	0.71	0.38	0.93
G16C|T19C	1.17336	NA	NA	NA	NA	0.67	0.41	0.87
G16C|T19C|A20G|A57T|A58G	NA	NA	NA	NA	NA	0.4	0.11	0.76
G16C|T19C|A20T|A57G	7.51321	NA	NA	NA	NA	0.33	0.13	0.59
G16C|T19C|A56T|A58C	NA	NA	NA	NA	NA	0.26	0.03	0.69
G16C|T19C|A57G	NA	NA	NA	NA	NA	0.06	0.01	0.23
G16C|T19C|A57T	5.59121	NA	NA	NA	NA	0.14	0.01	0.94
G16C|T19C|G45T|A56T|A58C	NA	NA	NA	NA	NA	0.85	0.66	0.95
G16C|T19C|T53A|A56T	NA	NA	NA	NA	NA	0.57	0.26	0.85
G16C|T19C|T54A	4.66521	NA	NA	NA	NA	0.4	0.11	0.76
G16C|T19C|T54A|A56T	NA	NA	NA	NA	NA	0.45	0.21	0.71
G16C|T19G|A56C	3.77624	NA	NA	NA	NA	0.22	0.05	0.52
G16C|T19G|A56T	3.03516	NA	NA	NA	NA	0.57	0.26	0.85
G16C|T19G|A57T	4.03143	0.145922	NA	NA	NA	0.45	0.05	0.71
G16C|T19G|A57T|A58T	NA	NA	NA	NA	NA	0.4	0.11	0.76
G16C|T19G|A58C	5.57757	2.06005	NA	NA	NA	0.5	0.1	0.68
G16C|T19G|C55T	2.51321	NA	NA	NA	NA	0.33	0.09	0.68
G16C|T19G|C55T|A58C	NA	NA	NA	NA	NA	0.4	0.11	0.76
G16C|T19G|T59G	5.55964	0.859691	NA	NA	NA	0.41	0.04	0.65
G16C|T53A	3.53114	0.668397	0.33	0.05	0.77	0.44	0.07	0.57
G16C|T53A|A58G|T59G	NA	NA	NA	NA	NA	0.33	0.09	0.68
G16C|T53A|C55T|A56G	NA	NA	NA	NA	NA	0.5	0.19	0.81
G16C|T53A|T54C	6.51321	NA	NA	NA	NA	0.5	0.19	0.81
G16C|T53C|A57G	5.66521	NA	NA	NA	NA	0.65	0.36	0.88
G16C|T53G	2.72036	0.739548	NA	NA	NA	0.29	0.16	0.54
G16C|T53G|A56T	3.44282	NA	NA	NA	NA	0.2	0.02	0.58
G16C|T53G|A57T	5.51321	NA	NA	NA	NA	0.08	0.01	0.31
G16C|T54A|A56G	4.18635	0.932571	NA	NA	NA	0.17	0.02	0.42
G16C|T54G|A56G	3.34328	NA	NA	NA	NA	0.25	0.03	0.66
G16C|T59A	2.69912	0.0760992	NA	NA	NA	0.49	0.3	0.7
G16C|T59C	0.384087	0.255573	NA	NA	NA	0.26	0.04	0.74
G16C|T59G	1.63719	0.598427	NA	NA	NA	0.34	0.07	0.58
G16C|T59G|G63A	NA	NA	NA	NA	NA	0.5	0.19	0.81
G16T	0.1123	1.87876	0.29	0.06	0.58	0.5	0.3	0.92
G16T|A20C|A56T|A58G	NA	NA	NA	NA	NA	0.2	0.02	0.58
G16T|A20C|A57G	4.85424	NA	NA	NA	NA	0.37	0.19	0.58
G16T|A20C|A58C|T59G	NA	NA	NA	NA	NA	0.17	0.02	0.52
G16T|A20C|T59G	4.25017	NA	NA	NA	NA	0.4	0.11	0.76
G16T|A20G	-1.07176	NA	0.14	0.02	0.48	0.25	0.03	0.66
G16T|A20G|A56C	3.9481	0.950259	NA	NA	NA	0.33	0.08	0.69
G16T|A20G|A58G	2.68032	NA	NA	NA	NA	0.13	0.01	0.42
G16T|A20G|G51A|T59G	NA	NA	NA	NA	NA	0.55	0.29	0.79
G16T|A20G|T54A	3.05377	NA	NA	NA	NA	0.5	0.19	0.81
G16T|A20T|A56C|A57T	NA	NA	NA	NA	NA	0.2	0.02	0.58
G16T|A20T|A56G|A57G|A58T	NA	NA	NA	NA	NA	0.62	0.32	0.87
G16T|A20T|A56T|A58C	4.7356	NA	NA	NA	NA	0.57	0.34	0.79
G16T|A20T|A56T|T59A	NA	NA	NA	NA	NA	0.67	0.41	0.87
G16T|A20T|A57G|T59G	5.92824	NA	NA	NA	NA	0.25	0.03	0.66
G16T|A20T|A57T	2.53593	NA	NA	NA	NA	0.5	0.21	0.78
G16T|A20T|T53A	7.05753	NA	NA	NA	NA	0.11	0.04	0.24
G16T|A20T|T59G	3.92824	NA	NA	NA	NA	0.62	0.32	0.87
G16T|A33G	NA	NA	NA	NA	NA	0.96	0.89	0.98
G16T|A33G|A58T	NA	NA	NA	NA	NA	0.6	0.34	0.86
G16T|A33G|T59A	NA	NA	NA	NA	NA	0.29	0.04	0.63
G16T|A56C	2.79958	0.576427	NA	NA	NA	0.38	0.22	0.63
G16T|A56C|A58G|T59A	NA	NA	NA	NA	NA	0.75	0.53	0.91
G16T|A56C|T59C	2.4166	0.268295	NA	NA	NA	0.25	0.03	0.66
G16T|A56C|T59G	3.63874	NA	NA	NA	NA	0.53	0.22	0.82
G16T|A56G|A57G	4.34328	NA	NA	NA	NA	0.75	0.53	0.91
G16T|A56G|A58C|T59G	NA	NA	NA	NA	NA	0.83	0.63	0.95
G16T|A56G|A58G	8.12674	NA	NA	NA	NA	0.99	0.98	0.99
G16T|A56G|T59G	3.15064	NA	0.25	0.03	0.66	0.43	0.15	0.74
G16T|A56T	2.90593	0.330035	0.18	0.04	0.44	0.35	0.24	0.55
G16T|A56T|A57C	9.06267	NA	NA	NA	NA	0.02	0.01	0.03
G16T|A56T|A57C|T59A	NA	NA	NA	NA	NA	0.55	0.29	0.79
G16T|A56T|A57G|A58C	6.25017	NA	NA	NA	NA	0.2	0.02	0.58
G16T|A56T|A57T|T59C	NA	NA	NA	NA	NA	0.2	0.02	0.58
G16T|A56T|A58C	4.03631	1.19637	NA	NA	NA	0.4	0.17	0.73
G16T|A56T|A58T	4.15233	2.39765	NA	NA	NA	0.27	0.05	0.67
G16T|A56T|C70T	NA	NA	NA	NA	NA	0.4	0.11	0.76
G16T|A56T|T59A	6.07944	1.17277	NA	NA	NA	0.88	0.16	0.96
G16T|A56T|T59G	4.25382	2.11496	NA	NA	NA	0.35	0.05	0.7
G16T|A57C	3.3784	0.562245	0.4	0.11	0.76	0.38	0.24	0.5
G16T|A57G	3.1036	0.311292	NA	NA	NA	0.4	0.26	0.52
G16T|A57G|A58T	2.00224	NA	NA	NA	NA	0.4	0.11	0.76
G16T|A57G|T59G	2.92824	NA	NA	NA	NA	0.17	0.02	0.52
G16T|A57T	2.64335	0.889174	0.33	0.05	0.77	0.35	0.17	0.48
G16T|A57T|A58G	3.39399	0.268999	NA	NA	NA	0.22	0.02	0.6
G16T|A57T|T59C	3.21705	0.389036	NA	NA	NA	0.22	0.03	0.56
G16T|A58C	-0.434327	NA	NA	NA	NA	0.57	0.26	0.85
G16T|A58C|T59A	5.25017	NA	NA	NA	NA	0.4	0.11	0.76
G16T|A58G|T59A	3.72758	1.13044	NA	NA	NA	0.29	0.04	0.67
G16T|A58G|T59G	3.42713	1.24083	NA	NA	NA	0.21	0.03	0.56
G16T|A58T	0.701029	1.09288	NA	NA	NA	0.31	0.1	0.53
G16T|A58T|T59G	3.07516	1.60258	NA	NA	NA	0.41	0.15	0.87
G16T|C55T	-0.151484	NA	NA	NA	NA	0.36	0.14	0.63
G16T|C55T|A56T	3.03516	NA	NA	NA	NA	0.57	0.26	0.85
G16T|G17A|A20G|T53A|A56T	NA	NA	NA	NA	NA	0.4	0.11	0.76
G16T|G17A|A56T|A57C	NA	NA	NA	NA	NA	0.73	0.45	0.91
G16T|G17A|G18C|T53C|C55T	3.92824	NA	NA	NA	NA	0.25	0.03	0.66
G16T|G17C|A56C|A57C	NA	NA	NA	NA	NA	0.25	0.03	0.66
G16T|G17C|A56G|A57G|T59C	NA	NA	NA	NA	NA	0.1	0.01	0.36
G16T|G17T|A57G	7.65071	NA	NA	NA	NA	0.03	0.01	0.09
G16T|G17T|C55T|A56G|T59C	NA	NA	NA	NA	NA	0.4	0.11	0.76
G16T|G18A|A56T	4.19128	NA	NA	NA	NA	0.33	0.09	0.68
G16T|G18C|A57C	4.34328	NA	NA	NA	NA	0.38	0.06	0.75
G16T|G18C|A57T	1.75832	NA	NA	NA	NA	0.25	0.03	0.66
G16T|G18C|A58T	3.25017	NA	NA	NA	NA	0.2	0.05	0.48
G16T|G22A|A57T	NA	NA	NA	NA	NA	0.73	0.45	0.91
G16T|G50C|A57T|T59C	NA	NA	NA	NA	NA	0.43	0.15	0.74
G16T|T19A	0.0812556	0.357157	NA	NA	NA	0.49	0.15	0.81
G16T|T19A|A20C|A56T	NA	NA	NA	NA	NA	0.25	0.03	0.66
G16T|T19A|A20G|A56T|A57T	NA	NA	NA	NA	NA	0.14	0.02	0.48
G16T|T19A|A56T	3.63331	0.84592	NA	NA	NA	0.42	0.22	0.65
G16T|T19A|A57G|A58G|T59G	NA	NA	NA	NA	NA	0.4	0.11	0.76
G16T|T19A|A58C|T59G	NA	NA	NA	NA	NA	0.4	0.11	0.76
G16T|T19A|A58T	3.14397	NA	NA	NA	NA	0.17	0.05	0.37
G16T|T19A|C55A|T59G	NA	NA	NA	NA	NA	0.25	0.03	0.66
G16T|T19A|G22T|A57G	NA	NA	NA	NA	NA	0.17	0.02	0.52
G16T|T19A|T53A	3.4622	0.473435	NA	NA	NA	0.25	0.04	0.8
G16T|T19C|A20C|A57G|A58G|T59A	NA	NA	NA	NA	NA	0.25	0.08	0.51
G16T|T19C|A56C	5.92824	NA	NA	NA	NA	0.25	0.03	0.66
G16T|T19C|A56T|A58T|T59G	NA	NA	NA	NA	NA	0.2	0.05	0.48
G16T|T19C|A57G	4.38492	2.18259	NA	NA	NA	0.57	0.24	0.85
G16T|T19C|A57T	4.62868	NA	NA	NA	NA	0.46	0.23	0.7
G16T|T19C|T54A	4.51321	NA	NA	NA	NA	0.67	0.43	0.85
G16T|T19G	1.816	1.55955	NA	NA	NA	0.43	0.21	0.96
G16T|T19G|A20G|A56T	NA	NA	NA	NA	NA	0.45	0.29	0.62
G16T|T19G|A41G|T54A|A56C	NA	NA	NA	NA	NA	0.4	0.11	0.76
G16T|T19G|A56C	4.19128	NA	NA	NA	NA	0.33	0.09	0.68
G16T|T19G|A56T	3.35014	0.304809	NA	NA	NA	0.42	0.05	0.77
G16T|T19G|A56T|T59G	5.92824	NA	NA	NA	NA	0.25	0.03	0.66
G16T|T19G|A57C	3.64262	0.423333	NA	NA	NA	0.32	0.05	0.67
G16T|T19G|A57G	4.45542	0.354156	NA	NA	NA	0.26	0.03	0.55
G16T|T19G|A58T	2.75832	NA	NA	NA	NA	0.25	0.03	0.66
G16T|T19G|C55G	2.02135	NA	NA	NA	NA	0.25	0.03	0.66
G16T|T19G|T53A	6.02804	1.02005	NA	NA	NA	0.37	0.12	0.78
G16T|T53A	3.43605	1.45268	NA	NA	NA	0.2	0.05	0.46
G16T|T53A|A56C|T59C	NA	NA	NA	NA	NA	0.17	0.02	0.52
G16T|T53A|A56G|A58G	4.34328	NA	NA	NA	NA	0.25	0.03	0.66
G16T|T53A|A56T	3.27414	0.117184	NA	NA	NA	0.5	0.2	0.8
G16T|T53A|A57T	2.79074	NA	NA	NA	NA	0.2	0.02	0.58
G16T|T53A|A58C	4.03516	NA	NA	NA	NA	0.71	0.47	0.89
G16T|T53C	0.577746	NA	NA	NA	NA	0.4	0.11	0.76
G16T|T53C|A56T	3.7356	NA	NA	NA	NA	0.57	0.26	0.85
G16T|T53G	1.2253	0.668954	NA	NA	NA	0.24	0.06	0.6
G16T|T53G|A56G	4.66374	0.00207469	NA	NA	NA	0.41	0.12	0.74
G16T|T53G|A56T|A58T	6.51321	NA	NA	NA	NA	0.17	0.02	0.52
G16T|T53G|C55T	3.12089	NA	NA	NA	NA	0.38	0.13	0.68
G16T|T54A	2.33145	0.742027	0.25	0.03	0.66	0.33	0.18	0.66
G16T|T54A|A56G	2.69566	0.480116	NA	NA	NA	0.17	0.02	0.55
G16T|T54A|A56G|T59C	NA	NA	NA	NA	NA	0.13	0.01	0.42
G16T|T54A|A56T	3.51321	NA	NA	NA	NA	0.17	0.02	0.52
G16T|T54A|A58G	2.54973	NA	NA	NA	NA	0.8	0.42	0.98
G16T|T59G	2.12784	0.582151	NA	NA	NA	0.27	0.13	0.49
G17A	-4.03063	0.0929247	0.39	0.09	0.87	0.4	0.11	0.76
G17A|A20G|T53A	3.66521	NA	NA	NA	NA	0.2	0.02	0.58
G17A|A20T|A58C	1.28439	NA	NA	NA	NA	0.25	0.03	0.66
G17A|A20T|T53G|A58T	NA	NA	NA	NA	NA	0.5	0.19	0.81
G17A|A56G|A57G	3.39773	NA	NA	NA	NA	0.44	0.19	0.73
G17A|A56G|T59C	3.34328	NA	NA	NA	NA	0.33	0.09	0.68
G17A|A56T	0.0225628	1.18579	NA	NA	NA	0.22	0.04	0.69
G17A|A56T|A58G	2.41367	NA	NA	NA	NA	0.43	0.15	0.74
G17A|A56T|A58T	2.16786	0.852271	NA	NA	NA	0.26	0.04	0.65
G17A|A57G	-0.334452	0.662188	NA	NA	NA	0.32	0.04	0.7
G17A|A57G|T59A	3.92824	NA	NA	NA	NA	0.55	0.29	0.79
G17A|A57T|A58C	5.17617	NA	NA	NA	NA	0.79	0.59	0.92
G17A|A58T	-1.18028	NA	0.33	0.05	0.77	0.25	0.03	0.66
G17A|G18C|A56G|A57T	6.25017	NA	NA	NA	NA	0.1	0.01	0.36
G17A|G18C|A56T	1.65522	NA	NA	NA	NA	0.5	0.19	0.81
G17A|T19A|C55A	4.69378	NA	NA	NA	NA	0.88	0.68	0.97
G17A|T19A|G51C|T53A	NA	NA	NA	NA	NA	0.6	0.37	0.81
G17A|T19C|A57G	4.98487	1.80881	NA	NA	NA	0.33	0.04	0.73
G17A|T19C|A58T	2.92824	NA	NA	NA	NA	0.25	0.03	0.66
G17A|T19C|T53A|A57G|A58G|T59A	NA	NA	NA	NA	NA	0.67	0.37	0.89
G17A|T19G|A56T|A58T	5.25017	NA	NA	NA	NA	0.2	0.02	0.58
G17A|T53A	0.606315	NA	NA	NA	NA	0.43	0.15	0.74
G17A|T53A|A56T|A58G	4.92824	NA	NA	NA	NA	0.8	0.52	0.95
G17A|T53A|A58T	2.75832	NA	NA	NA	NA	0.25	0.03	0.66
G17A|T53G|A56G|T59A	5.25017	NA	NA	NA	NA	0.6	0.24	0.89
G17A|T59G	-0.0717568	NA	NA	NA	NA	0.25	0.03	0.66
G17C	-2.71803	0.773538	0.2	0.03	0.56	0.44	0.14	0.72
G17C|A20G|A57T	2.34328	NA	NA	NA	NA	0.2	0.02	0.58
G17C|A20G|T53A	6.09817	NA	NA	NA	NA	0.67	0.37	0.89
G17C|A20T|T53A	4.7356	NA	NA	NA	NA	0.14	0.02	0.48
G17C|A56G|A58C	4.3612	NA	NA	NA	NA	0.44	0.28	0.62
G17C|A56G|T59C	3.92824	NA	NA	NA	NA	0.25	0.03	0.66
G17C|A56T	1.41835	0.427844	NA	NA	NA	0.41	0.22	0.62
G17C|A56T|A58G	5.02007	0.697405	NA	NA	NA	0.17	0.06	0.75
G17C|A57C	0.601939	0.333611	NA	NA	NA	0.32	0.1	0.79
G17C|A57C|T59A	3.75832	NA	NA	NA	NA	0.25	0.06	0.56
G17C|A57T	-0.749368	0.219597	NA	NA	NA	0.33	0.05	0.71
G17C|C55T	-1.03292	0.0292577	NA	NA	NA	0.22	0.03	0.64
G17C|C55T|A56C	2.92824	NA	NA	NA	NA	0.25	0.03	0.66
G17C|G18A|A57T	3.05377	NA	NA	NA	NA	0.17	0.02	0.52
G17C|T19A|A20G|A56T	7.09817	NA	NA	NA	NA	0.44	0.19	0.73
G17C|T19A|A57T	2.75832	NA	0.25	0.03	0.66	0.25	0.03	0.66
G17C|T53A	0.178466	0.675968	NA	NA	NA	0.39	0.09	0.85
G17C|T53A|A56G	3.92824	NA	NA	NA	NA	0.17	0.02	0.52
G17C|T53A|A57T	4.06575	NA	NA	NA	NA	0.64	0.37	0.86
G17C|T53C|A56G	3.39773	NA	NA	NA	NA	0.89	0.61	0.99
G17C|T54A	0.680316	NA	NA	NA	NA	0.38	0.13	0.68
G17C|T59G	1.83309	NA	NA	NA	NA	0.27	0.13	0.47
G17T	-1.3013	0.808547	0.2	0.05	0.5	0.86	0.26	0.93
G17T|A20C|A56T|A58T	NA	NA	NA	NA	NA	0.25	0.06	0.56
G17T|A20G|A58T	3.51321	NA	NA	NA	NA	0.33	0.09	0.68
G17T|A20G|T53A	4.34328	NA	NA	NA	NA	0.17	0.04	0.42
G17T|A20T|A57C|A58G	6.25017	NA	NA	NA	NA	0.2	0.02	0.58
G17T|A20T|T59C	5.86113	NA	NA	NA	NA	0.38	0.25	0.52
G17T|A33T|C55G	4.92824	NA	NA	NA	NA	0.5	0.15	0.85
G17T|A56C	1.21675	NA	NA	NA	NA	0.2	0.07	0.39
G17T|A56C|A58C	4.08025	NA	NA	NA	NA	0.7	0.42	0.9
G17T|A56G	-0.249223	1.00418	NA	NA	NA	0.2	0.05	0.85
G17T|A56G|A57C	1.53593	NA	NA	NA	NA	0.25	0.03	0.66
G17T|A56G|A58T	2.43061	0.0366674	NA	NA	NA	0.13	0.02	0.85
G17T|A56T	1.15155	0.671997	NA	NA	NA	0.34	0.14	0.58
G17T|A56T|A57G	2.44646	0.145922	NA	NA	NA	0.22	0.04	0.79
G17T|A56T|A58C	3.32882	0.416588	NA	NA	NA	0.37	0.12	0.74
G17T|A57C	-0.0796159	0.75826	0.33	0.05	0.77	0.3	0.05	0.68
G17T|A57G	0.54155	0.417704	NA	NA	NA	0.24	0.06	0.65
G17T|A57G|A58T	3.2278	NA	NA	NA	NA	0.13	0.01	0.42
G17T|A57T	0.136521	0.615796	NA	NA	NA	0.27	0.08	0.8
G17T|A58C	0.731846	NA	0.25	0.03	0.66	0.42	0.19	0.67
G17T|A58G	0.468812	NA	NA	NA	NA	0.54	0.3	0.77
G17T|G18A|A56G|A58T	6.25017	NA	NA	NA	NA	0.4	0.11	0.76
G17T|G18C|T31A|A57T	NA	NA	NA	NA	NA	0.25	0.03	0.66
G17T|G18C|T59A	4.34328	NA	NA	NA	NA	0.25	0.03	0.66
G17T|G18T|A57G	1.66521	NA	NA	NA	NA	0.2	0.02	0.58
G17T|G51C|T59G	NA	NA	NA	NA	NA	0.22	0.05	0.52
G17T|T19G|A56T|A58G	NA	NA	NA	NA	NA	0.25	0.03	0.66
G17T|T19G|T53A	1.40468	NA	NA	NA	NA	0.25	0.03	0.66
G17T|T53A	0.742225	0.355858	NA	NA	NA	0.37	0.13	0.78
G17T|T53A|A56G	4.09607	0.904433	NA	NA	NA	0.17	0.02	0.55
G17T|T53G	0.0185126	0.505413	NA	NA	NA	0.27	0.04	0.67
G17T|T59A	1.35006	0.330257	NA	NA	NA	0.54	0.21	0.86
G17T|T59C	-0.744182	NA	NA	NA	NA	0.25	0.03	0.66
G17T|T59G	-0.0789909	0.98804	NA	NA	NA	0.38	0.06	0.71
G18A	-2.21861	1.11453	0.22	0.03	0.64	0.51	0.22	0.8
G18A|A20C|A56T	4.70585	NA	0.25	0.03	0.66	0.75	0.49	0.92
G18A|A20C|A57T	4.60632	NA	NA	NA	NA	0.38	0.13	0.68
G18A|A20C|C55T	4.25017	NA	NA	NA	NA	0.4	0.11	0.76
G18A|A20T|A56T|A57G	NA	NA	NA	NA	NA	0.2	0.02	0.58
G18A|A20T|T53A	4.48166	2.41777	NA	NA	NA	0.15	0.03	0.65
G18A|A20T|T59G	0.928243	NA	NA	NA	NA	0.67	0.23	0.95
G18A|A56C	0.193789	1.02527	NA	NA	NA	0.36	0.11	0.72
G18A|A56G|A58T|T59A	NA	NA	NA	NA	NA	0.25	0.03	0.66
G18A|A56T	-0.101489	1.9329	NA	NA	NA	0.37	0.05	0.75
G18A|A56T|A58C	2.66521	NA	NA	NA	NA	0.2	0.02	0.58
G18A|A57C	0.796266	0.731527	0.25	0.03	0.66	0.28	0.1	0.59
G18A|A57G	1.68901	0.646426	0.33	0.05	0.77	0.54	0.34	0.71
G18A|A57T	2.37875	0.326502	NA	NA	NA	0.41	0.28	0.55
G18A|A58T	-1.18446	NA	NA	NA	NA	0.4	0.11	0.76
G18A|A58T|T59C	6.16528	NA	NA	NA	NA	0.2	0.12	0.3
G18A|A58T|T59G	3.50881	0.0933349	NA	NA	NA	0.22	0.04	0.79
G18A|C55A|A56G	3.08025	NA	NA	NA	NA	0.2	0.02	0.58
G18A|T19A|A56T|A58G	4.92824	NA	NA	NA	NA	0.17	0.02	0.52
G18A|T19C|A56C	4.7356	NA	NA	NA	NA	0.43	0.15	0.74
G18A|T19C|A56T|A58C	NA	NA	NA	NA	NA	0.57	0.26	0.85
G18A|T19C|A57C	3.19128	NA	NA	NA	NA	0.33	0.09	0.68
G18A|T19C|A57G	2.79074	NA	NA	NA	NA	0.4	0.11	0.76
G18A|T19C|A57T	2.79074	NA	NA	NA	NA	0.4	0.11	0.76
G18A|T19C|T59C	4.70585	NA	NA	NA	NA	0.17	0.04	0.42
G18A|T53A	1.16743	NA	0.5	0.1	0.9	0.22	0.05	0.52
G18A|T53G|A56G	5.7356	NA	NA	NA	NA	0.43	0.15	0.74
G18A|T59A	0.447116	NA	NA	NA	NA	0.5	0.19	0.81
G18C	-4.13785	NA	0.26	0.03	0.61	0.5	0.1	0.9
G18C|A20T|A56T	3.60632	NA	NA	NA	NA	0.75	0.34	0.97
G18C|G51A|A56T	NA	NA	NA	NA	NA	0.5	0.19	0.81
G18T|A20C|A57G	4.7356	NA	NA	NA	NA	0.14	0.02	0.48
G18T|A56G|A57G	1.07026	NA	NA	NA	NA	0.25	0.03	0.66
G18T|A56G|T59G	3.12089	NA	NA	NA	NA	0.13	0.01	0.42
G18T|A57C	-0.745949	0.770713	NA	NA	NA	0.38	0.06	0.75
G18T|A57G	1.25957	0.520828	NA	NA	NA	0.51	0.32	0.73
G18T|A57T	0.0387002	1.11872	NA	NA	NA	0.15	0.02	0.56
G18T|C49G	NA	NA	NA	NA	NA	0.25	0.03	0.66
G18T|C55T|A56G|A57T	6.51321	NA	NA	NA	NA	0.5	0.19	0.81
G18T|T19C|A56G|A58C	NA	NA	NA	NA	NA	0.25	0.06	0.56
G18T|T53A	1.01071	NA	NA	NA	NA	0.11	0.01	0.39
G18T|T53A|T59A	4.12089	NA	NA	NA	NA	0.62	0.32	0.87
G1A|A56C	5.92824	NA	NA	NA	NA	0.25	0.03	0.66
G1A|T8C|A56G	NA	NA	NA	NA	NA	0.84	0.65	0.95
G1C|G2T|C3T	NA	NA	NA	NA	NA	0.25	0.03	0.66
G1T|G2T|C3T|A56T|A58G	NA	NA	NA	NA	NA	0.25	0.03	0.66
G1T|G9A|G15C	NA	NA	NA	NA	NA	0.43	0.15	0.74
G2A	3.03516	NA	NA	NA	NA	0.57	0.26	0.85
G2A|C5A|A20T|A57G	NA	NA	NA	NA	NA	0.62	0.32	0.87
G2C|C3T|C5T|T8G|G15T|A56T	NA	NA	NA	NA	NA	0.33	0.09	0.68
G34A|A56T	7.25017	NA	NA	NA	NA	0.5	0.24	0.76
G35A|A57G	4.25017	NA	NA	NA	NA	0.2	0.02	0.58
G36A|T53G|A58G|T59G	NA	NA	NA	NA	NA	0.25	0.06	0.56
G36T|A56T|A57C	NA	NA	NA	NA	NA	0.67	0.43	0.85
G36T|C55T|A56G|A58T	NA	NA	NA	NA	NA	0.29	0.07	0.62
G44A|T59C	NA	NA	NA	NA	NA	0.4	0.11	0.76
G50A|A58C	6.51321	NA	NA	NA	NA	0.5	0.19	0.81
G50A|A58T	NA	NA	NA	NA	NA	0.29	0.07	0.62
G50A|T53A|A56T	NA	NA	NA	NA	NA	0.4	0.11	0.76
G50T	5.33515	1.15327	NA	NA	NA	0.41	0.09	0.68
G51A	4.3591	1.51079	NA	NA	NA	0.44	0.2	0.71
G51A|A56G|T59C	NA	NA	NA	NA	NA	0.4	0.11	0.76
G51A|A57T|A58T	NA	NA	NA	NA	NA	0.43	0.15	0.74
G51A|C55T	NA	NA	NA	NA	NA	0.13	0.01	0.42
G51A|T54A|A56G	NA	NA	NA	NA	NA	0.38	0.13	0.68
G51T	3.77624	NA	NA	NA	NA	0.22	0.05	0.52
G51T|A58T	NA	NA	NA	NA	NA	0.25	0.03	0.66
G9A	0.198613	1.56205	0.31	0.05	0.83	0.94	0.22	0.97
G9A|A14C|G15C|T59G	NA	NA	NA	NA	NA	0.25	0.03	0.66
G9A|A14C|G16C|G18C|A57T	NA	NA	NA	NA	NA	0.43	0.15	0.74
G9A|A14C|G16T|A56T	2.92824	NA	NA	NA	NA	0.25	0.03	0.66
G9A|A14C|G16T|A57G	3.92824	NA	NA	NA	NA	0.25	0.03	0.66
G9A|A14C|T59A	7.92824	NA	NA	NA	NA	0.06	0.01	0.25
G9A|A14G|A56T|A58T	6.25017	NA	NA	NA	NA	0.2	0.02	0.58
G9A|A14G|C55T|A56G	3.66521	NA	NA	NA	NA	0.6	0.24	0.89
G9A|A14G|T19A|C70T	NA	NA	NA	NA	NA	0.5	0.19	0.81
G9A|A14G|T53A	4.60632	NA	NA	NA	NA	0.62	0.32	0.87
G9A|A14T|A20T|A56G|A57T	NA	NA	NA	NA	NA	0.5	0.19	0.81
G9A|A14T|A33G	NA	NA	NA	NA	NA	0.2	0.02	0.58
G9A|A14T|A57T	5.64262	0.403929	NA	NA	NA	0.16	0.03	0.64
G9A|A14T|A58G	3.44282	NA	NA	NA	NA	0.6	0.24	0.89
G9A|A14T|G15C|T53A	NA	NA	NA	NA	NA	0.62	0.32	0.87
G9A|A14T|G16C|C55T|A56G	NA	NA	NA	NA	NA	0.4	0.11	0.76
G9A|A14T|G16T|A20T|A57G	NA	NA	NA	NA	NA	0.57	0.26	0.85
G9A|A14T|G16T|T19G|A57T	NA	NA	NA	NA	NA	0.11	0.05	0.18
G9A|A14T|G18A|A20T|A57T	NA	NA	NA	NA	NA	0.25	0.03	0.66
G9A|A14T|T53A	3.60632	NA	NA	NA	NA	0.25	0.03	0.66
G9A|A14T|T59C	3.7356	NA	NA	NA	NA	0.14	0.02	0.48
G9A|A20C|A58T	2.34328	NA	NA	NA	NA	0.29	0.07	0.62
G9A|A20G|T59A	2.25017	NA	NA	NA	NA	0.2	0.02	0.58
G9A|A20T|A56G|A57G	NA	NA	NA	NA	NA	0.29	0.13	0.52
G9A|A20T|A56T|A57G|A58T	6.09817	NA	NA	NA	NA	0.67	0.37	0.89
G9A|A20T|A56T|T59C	NA	NA	NA	NA	NA	0.33	0.09	0.68
G9A|A20T|A57G	2.79074	NA	NA	NA	NA	0.5	0.24	0.76
G9A|A20T|T59C	3.70326	0.216475	NA	NA	NA	0.25	0.06	0.76
G9A|A33G|A58T	NA	NA	NA	NA	NA	0.34	0.04	0.65
G9A|A56C	2.03401	0.140101	0.33	0.05	0.77	0.71	0.27	0.89
G9A|A56T	1.70965	2.20834	0.2	0.02	0.58	0.17	0.03	0.59
G9A|A56T|A57T|T59G	4.66521	NA	NA	NA	NA	0.2	0.02	0.58
G9A|A56T|T59G	2.12089	NA	NA	NA	NA	0.25	0.03	0.66
G9A|A57C	0.896227	0.796238	0.5	0.15	0.85	0.4	0.06	0.72
G9A|A57C|A58T|T59A	NA	NA	NA	NA	NA	0.33	0.09	0.68
G9A|A57G	1.7507	NA	NA	NA	NA	0.38	0.2	0.58
G9A|A57G|A58C	3.60632	NA	NA	NA	NA	0.25	0.03	0.66
G9A|A57T	3.71492	1.01253	NA	NA	NA	0.27	0.16	0.36
G9A|A57T|A58C	2.81277	NA	NA	NA	NA	0.33	0.09	0.68
G9A|A57T|A58T	1.51321	NA	NA	NA	NA	0.17	0.02	0.52
G9A|A58C|T59A	5.38767	NA	NA	NA	NA	0.18	0.04	0.44
G9A|A58G|T59C	4.94406	1.63215	NA	NA	NA	0.5	0.15	0.85
G9A|A58T	0.587467	0.224256	NA	NA	NA	0.52	0.23	0.79
G9A|C55G|A56T|A58T	3.34328	NA	NA	NA	NA	0.17	0.02	0.52
G9A|C55T|A56G	2.92824	NA	NA	NA	NA	0.17	0.02	0.52
G9A|G15A|A56G|A57G	NA	NA	NA	NA	NA	0.25	0.03	0.66
G9A|G15A|A57G	0.928243	NA	NA	NA	NA	0.67	0.23	0.95
G9A|G15A|G16C	4.44282	NA	NA	NA	NA	0.3	0.1	0.58
G9A|G15A|G16T|A20C|A57C	NA	NA	NA	NA	NA	0.17	0.02	0.52
G9A|G15A|T59G	3.34328	NA	NA	NA	NA	0.25	0.03	0.66
G9A|G15T|G16A|A58C	NA	NA	NA	NA	NA	0.57	0.26	0.85
G9A|G15T|G16T|A57T	NA	NA	NA	NA	NA	0.78	0.57	0.92
G9A|G16A|A56T	3.21775	NA	NA	NA	NA	0.64	0.37	0.86
G9A|G16A|A57C	4.25017	NA	NA	NA	NA	0.2	0.02	0.58
G9A|G16A|A58G	4.12089	NA	NA	NA	NA	0.62	0.44	0.79
G9A|G16A|G18T|T19G|A57T	NA	NA	NA	NA	NA	0.58	0.33	0.81
G9A|G16A|T19A|A57T	NA	NA	NA	NA	NA	0.25	0.06	0.56
G9A|G16A|T19G|A56T|A58T	NA	NA	NA	NA	NA	0.19	0.11	0.28
G9A|G16A|T53A	NA	NA	NA	NA	NA	0.5	0.24	0.76
G9A|G16A|T59G	4.92824	NA	NA	NA	NA	0.17	0.02	0.52
G9A|G16C	1.11839	0.837136	NA	NA	NA	0.57	0.24	0.79
G9A|G16C|A56G|A57T	NA	NA	NA	NA	NA	0.13	0.01	0.42
G9A|G16C|A56T	6.7356	NA	NA	NA	NA	0.5	0.27	0.73
G9A|G16C|A57T	4.34328	NA	NA	NA	NA	0.25	0.03	0.66
G9A|G16C|A58G|T59G	6.25017	NA	NA	NA	NA	0.4	0.11	0.76
G9A|G16C|C55T	4.51321	NA	NA	NA	NA	0.33	0.13	0.59
G9A|G16C|T19A|A56T|T59A	NA	NA	NA	NA	NA	0.07	0.01	0.26
G9A|G16C|T53A|A56G	3.98166	0.511412	NA	NA	NA	0.25	0.03	0.66
G9A|G16C|T54A|A56G|A57G	NA	NA	NA	NA	NA	0.14	0.04	0.32
G9A|G16T	-0.727109	NA	0.33	0.05	0.77	0.4	0.11	0.76
G9A|G16T|A20G|A58T	4.92824	NA	NA	NA	NA	0.25	0.03	0.66
G9A|G16T|A20T|A57G|T59G	NA	NA	NA	NA	NA	0.5	0.19	0.81
G9A|G16T|A56T	4.47809	0.459085	NA	NA	NA	0.38	0.23	0.77
G9A|G16T|A56T|A57T	4.66521	NA	NA	NA	NA	0.2	0.02	0.58
G9A|G16T|A57C	4.23894	0.166957	NA	NA	NA	0.25	0.04	0.64
G9A|G16T|A57G	2.85014	1.73963	NA	NA	NA	0.22	0.03	0.63
G9A|G16T|A57T	3.88534	2.18079	NA	NA	NA	0.5	0.2	0.79
G9A|G16T|C55T|A58G|T59A	NA	NA	NA	NA	NA	0.2	0.02	0.58
G9A|G16T|T19G|C55T	NA	NA	NA	NA	NA	0.29	0.07	0.62
G9A|G17A|A56G|A58C	NA	NA	NA	NA	NA	0.33	0.09	0.68
G9A|G17C|G18T|C55G|A56G	5.62868	NA	NA	NA	NA	0.31	0.12	0.56
G9A|G17T|A57C	6.92824	NA	NA	NA	NA	0.13	0.01	0.42
G9A|G17T|C55G	2.70585	NA	NA	NA	NA	0.33	0.09	0.68
G9A|G18T|A56T|A57C	NA	NA	NA	NA	NA	0.57	0.26	0.85
G9A|G40A	NA	NA	NA	NA	NA	0.5	0.19	0.81
G9A|T19A|A57G	1.84078	NA	NA	NA	NA	0.25	0.03	0.66
G9A|T19A|T53G|A56G	NA	NA	NA	NA	NA	0.4	0.11	0.76
G9A|T19C|A56C	5.06575	NA	NA	NA	NA	0.64	0.37	0.86
G9A|T19G|A57T	4.60632	NA	NA	NA	NA	0.62	0.32	0.87
G9A|T19G|T53G|A58G|T59G	NA	NA	NA	NA	NA	0.83	0.63	0.95
G9A|T19G|T59C	6.25017	NA	NA	NA	NA	0.4	0.11	0.76
G9A|T53A|A56G|A57T	6.25017	NA	NA	NA	NA	0.2	0.02	0.58
G9A|T53C	1.42574	NA	NA	NA	NA	0.08	0.01	0.31
G9A|T53C|A56T	2.92824	NA	NA	NA	NA	0.62	0.32	0.87
G9A|T53G	0.831382	NA	NA	NA	NA	0.67	0.37	0.89
G9A|T53G|A56G	4.34973	1.55501	NA	NA	NA	0.23	0.03	0.57
G9A|T53G|A56G|T59A	NA	NA	NA	NA	NA	0.57	0.26	0.85
G9A|T54A	0.940427	2.25871	NA	NA	NA	0.25	0.06	0.89
G9A|T54A|A56G	5.10512	NA	NA	NA	NA	0.21	0.12	0.33
G9A|T59A	1.71879	NA	NA	NA	NA	0.25	0.06	0.56
G9A|T59C	0.888725	1.52176	NA	NA	NA	0.22	0.03	0.63
G9C	-3.31816	0.174766	NA	NA	NA	0.29	0.07	0.64
G9C|A14G|G17T|A20T|T59A	NA	NA	NA	NA	NA	0.13	0.01	0.42
G9C|A57G	0.134969	1.53691	NA	NA	NA	0.43	0.07	0.78
G9C|G15C|G16C|G17C|C55T	NA	NA	NA	NA	NA	0.6	0.37	0.81
G9C|G15T|G17C|T19C|A58C	5.25017	NA	NA	NA	NA	0.8	0.42	0.98
G9C|G16C|A20T|C55G	NA	NA	NA	NA	NA	0.5	0.21	0.78
G9C|G16C|A56T|A58C	4.92824	NA	NA	NA	NA	0.5	0.24	0.76
G9C|G16C|G18T	3.60632	NA	NA	NA	NA	0.75	0.34	0.97
G9C|G16T|A20C|A57G	NA	NA	NA	NA	NA	0.25	0.06	0.56
G9C|G17T|T19G|A20T|T53C|C55A|T59G	2.92824	NA	NA	NA	NA	0.5	0.1	0.9
G9C|G18A	0.726609	NA	NA	NA	NA	0.8	0.52	0.95
G9C|G50T|A56C	NA	NA	NA	NA	NA	0.25	0.03	0.66
G9T|A14C|A56C	2.12089	NA	NA	NA	NA	0.25	0.03	0.66
G9T|A14C|A56G|A57T	3.66521	NA	NA	NA	NA	0.2	0.02	0.58
G9T|A14C|A58T	4.38534	1.1017	NA	NA	NA	0.27	0.04	0.65
G9T|A14C|G17A|A20C|A56T	5.66521	NA	NA	NA	NA	0.3	0.1	0.58
G9T|A14G|A57T|A58T	4.92824	NA	NA	NA	NA	0.25	0.03	0.66
G9T|A14G|G15T|A57T	NA	NA	NA	NA	NA	0.17	0.02	0.52
G9T|A14T|G16T|A58T|T59C	NA	NA	NA	NA	NA	0.2	0.02	0.58
G9T|A20G|A57C	3.08488	0.756819	NA	NA	NA	0.22	0.03	0.64
G9T|A20T	-0.192529	1.20592	NA	NA	NA	0.42	0.06	0.79
G9T|A20T|T59G	5.51321	NA	NA	NA	NA	0.15	0.05	0.3
G9T|A56G|A57G	2.60632	NA	NA	NA	NA	0.25	0.03	0.66
G9T|A56G|T59A	5.06575	NA	NA	NA	NA	0.55	0.29	0.79
G9T|A56T|A58C	1.92824	NA	NA	NA	NA	0.25	0.03	0.66
G9T|A57C	-0.159325	0.871621	NA	NA	NA	0.21	0.03	0.71
G9T|A57C|T59C	5.15064	NA	NA	NA	NA	0.14	0.02	0.48
G9T|A57C|T59G	6.25017	NA	NA	NA	NA	0.4	0.11	0.76
G9T|A57G|A58G	0.758318	NA	NA	NA	NA	0.5	0.1	0.9
G9T|A57G|A58T	2.25017	NA	NA	NA	NA	0.4	0.11	0.76
G9T|A57T	1.43829	2.11867	0.2	0.02	0.58	0.17	0.02	0.7
G9T|A57T|A58G	3.06087	0.874064	NA	NA	NA	0.4	0.11	0.76
G9T|A58T|T59G	3.12089	NA	NA	NA	NA	0.13	0.01	0.42
G9T|G15A|G16A|A57T	NA	NA	NA	NA	NA	0.57	0.26	0.85
G9T|G15A|G17T|T54A	NA	NA	NA	NA	NA	0.62	0.32	0.87
G9T|G15T|A58C	3.66521	NA	NA	NA	NA	0.4	0.11	0.76
G9T|G16A|A20T|C55T|A58T	NA	NA	NA	NA	NA	0.2	0.02	0.58
G9T|G16A|G17T|T53A	6.7356	NA	NA	NA	NA	0.57	0.34	0.79
G9T|G16C|A23T|A57T	NA	NA	NA	NA	NA	0.2	0.02	0.58
G9T|G16C|A33G|A57T|A58T	NA	NA	NA	NA	NA	0.33	0.09	0.68
G9T|G16C|A56C|A58T	6.38767	NA	NA	NA	NA	0.64	0.37	0.86
G9T|G16C|A56T	3.51321	NA	NA	NA	NA	0.67	0.37	0.89
G9T|G16C|A56T|A58C	4.26389	NA	NA	NA	NA	0.4	0.11	0.76
G9T|G16C|A58T|T59G	NA	NA	NA	NA	NA	0.25	0.03	0.66
G9T|G16T|A56G|A57C	NA	NA	NA	NA	NA	0.5	0.21	0.78
G9T|G16T|A56T|A58C	NA	NA	NA	NA	NA	0.5	0.19	0.81
G9T|G16T|A57T	2.05225	1.38874	NA	NA	NA	0.25	0.03	0.66
G9T|G16T|C55T|A56G|A58C	NA	NA	NA	NA	NA	0.4	0.11	0.76
G9T|G16T|T19C|A57T|T59C	NA	NA	NA	NA	NA	0.5	0.19	0.81
G9T|G16T|T54A	4.19128	NA	NA	NA	NA	0.75	0.49	0.92
G9T|G50A	7.17617	NA	NA	NA	NA	0.32	0.15	0.53
G9T|G51T	NA	NA	NA	NA	NA	0.25	0.03	0.66
G9T|T19A|A20T|A58T|T59G	NA	NA	NA	NA	NA	0.25	0.03	0.66
G9T|T19A|A58T	2.12089	NA	NA	NA	NA	0.25	0.03	0.66
G9T|T19A|T59C	4.9703	0.767787	NA	NA	NA	0.22	0.03	0.57
G9T|T53A|A57C	2.51321	NA	NA	NA	NA	0.33	0.05	0.77
G9T|T53G	-0.727314	0.0829037	NA	NA	NA	0.22	0.03	0.64
G9T|T59A	0.779503	0.357197	NA	NA	NA	0.18	0.02	0.61
G9T|T59C	2.98523	0.699175	0.29	0.07	0.62	0.37	0.19	0.53
T11A|A56G|A57C	NA	NA	NA	NA	NA	0.5	0.24	0.76
T11C|A56T	NA	NA	NA	NA	NA	0.5	0.26	0.74
T13C|A14G|A58G|T59C	NA	NA	NA	NA	NA	0.38	0.27	0.49
T13C|T53C	NA	NA	NA	NA	NA	0.33	0.09	0.68
T19A	-0.919634	0.648903	0.21	0.03	0.56	0.28	0.17	0.75
T19A|A20C|A56T	4.38492	3.47427	NA	NA	NA	0.18	0.02	0.62
T19A|A20C|A57C	5.15096	1.00389	NA	NA	NA	0.62	0.1	0.83
T19A|A20C|A57T	4.96455	0.183022	NA	NA	NA	0.35	0.12	0.6
T19A|A20C|C55T	3.86291	0.0923973	NA	NA	NA	0.05	0.01	0.71
T19A|A20G|A56T	5.75606	NA	NA	NA	NA	0.49	0.38	0.6
T19A|A20G|A58C	3.29081	NA	NA	NA	NA	0.56	0.27	0.81
T19A|A20T	1.09535	NA	NA	NA	NA	0.56	0.34	0.77
T19A|A20T|A56C	5.51321	NA	NA	NA	NA	0.58	0.33	0.81
T19A|A20T|A56G|A57T	4.92824	NA	NA	NA	NA	0.33	0.09	0.68
T19A|A20T|A56G|A58C|T59A	NA	NA	NA	NA	NA	0.43	0.27	0.6
T19A|A20T|A56T|A58C	4.09817	NA	NA	NA	NA	0.22	0.05	0.52
T19A|A20T|A56T|A58G	7.09817	NA	NA	NA	NA	0.11	0.01	0.39
T19A|A20T|A56T|A58G|T59G	NA	NA	NA	NA	NA	0.45	0.21	0.71
T19A|A20T|A57G|A58T	4.19128	NA	NA	NA	NA	0.17	0.02	0.52
T19A|A20T|A58T	5.07233	3.3916	NA	NA	NA	0.31	0.1	0.72
T19A|A20T|G51A|A56T|A58C	NA	NA	NA	NA	NA	0.67	0.37	0.89
T19A|A20T|T53A	4.22981	0.637516	NA	NA	NA	0.38	0.06	0.8
T19A|A20T|T53A|A58G	NA	NA	NA	NA	NA	0.43	0.15	0.74
T19A|A20T|T53A|T59G	NA	NA	NA	NA	NA	0.14	0.02	0.48
T19A|A33G|A56T	NA	NA	NA	NA	NA	0.4	0.11	0.76
T19A|A56C	0.849139	0.432618	NA	NA	NA	0.36	0.11	0.67
T19A|A56C|A57C|A58T	3.60632	NA	NA	NA	NA	0.5	0.15	0.85
T19A|A56G|A57C	3.41367	NA	NA	NA	NA	0.57	0.26	0.85
T19A|A56G|A57G	5.51309	2.88235	NA	NA	NA	0.11	0.03	0.64
T19A|A56G|A57T	3.03516	NA	NA	NA	NA	0.29	0.07	0.62
T19A|A56T	2.28195	1.6066	0.5	0.15	0.85	0.26	0.1	0.64
T19A|A56T|A57C	3.92824	NA	NA	NA	NA	0.5	0.19	0.81
T19A|A56T|A58G	4.77316	0.280574	NA	NA	NA	0.26	0.03	0.52
T19A|A56T|A58T	4.73249	1.13738	NA	NA	NA	0.35	0.15	0.63
T19A|A56T|T59A	4.53143	1.9754	NA	NA	NA	0.25	0.03	0.66
T19A|A57C	0.625246	1.16216	NA	NA	NA	0.34	0.05	0.62
T19A|A57C|A58G	3.51321	NA	NA	NA	NA	0.17	0.02	0.52
T19A|A57C|T59G	5.92824	NA	NA	NA	NA	0.25	0.03	0.66
T19A|A57G	3.34462	0.103763	NA	NA	NA	0.45	0.34	0.9
T19A|A57G|T59C	5.88855	2.75289	NA	NA	NA	0.45	0.11	0.72
T19A|A57T	1.31712	0.878269	NA	NA	NA	0.44	0.21	0.66
T19A|A57T|A58T	3.75832	NA	NA	NA	NA	0.62	0.32	0.87
T19A|A58C|T59C	3.92824	NA	NA	NA	NA	0.25	0.03	0.66
T19A|A58G	0.115343	0.300973	0.5	0.21	0.78	0.3	0.04	0.67
T19A|A58G|T59A	5.51321	NA	NA	NA	NA	0.33	0.11	0.63
T19A|A58G|T59C	4.84078	NA	NA	NA	NA	0.87	0.74	0.95
T19A|C55A|A56G|A57T	5.25017	NA	NA	NA	NA	0.4	0.11	0.76
T19A|C55G|A56T|A58G	NA	NA	NA	NA	NA	0.33	0.09	0.68
T19A|G36A|A56C|A58T	NA	NA	NA	NA	NA	0.5	0.21	0.78
T19A|G40T	NA	NA	NA	NA	NA	0.2	0.02	0.58
T19A|G51A|A56G|T59A	NA	NA	NA	NA	NA	0.5	0.19	0.81
T19A|T53A	2.20919	1.51478	0.33	0.05	0.77	0.26	0.06	0.49
T19A|T53A|A56G|A57G|T59C	9.92071	NA	NA	NA	NA	0.01	0.01	0.01
T19A|T53A|A57C	4.0463	0.538944	NA	NA	NA	0.31	0.04	0.76
T19A|T53A|A58G|T59A	NA	NA	NA	NA	NA	0.2	0.02	0.58
T19A|T53A|T59C	4.41367	NA	NA	NA	NA	0.29	0.07	0.62
T19A|T53C	1.49623	0.07554	NA	NA	NA	0.48	0.23	0.76
T19A|T53G	0.673954	1.0934	NA	NA	NA	0.35	0.04	0.69
T19A|T53G|A56G	4.06087	0.85466	NA	NA	NA	0.29	0.04	0.69
T19A|T53G|A58T	1.68032	NA	NA	NA	NA	0.25	0.03	0.66
T19A|T53G|T59C	3.92824	NA	NA	NA	NA	0.25	0.03	0.66
T19A|T54A	2.68737	0.298574	NA	NA	NA	0.72	0.47	0.85
T19A|T54A|T59C	4.92824	NA	NA	NA	NA	0.5	0.19	0.81
T19A|T54G	0.880524	0.623755	NA	NA	NA	0.64	0.23	0.88
T19A|T59C	2.41342	0.818925	NA	NA	NA	0.6	0.25	0.81
T19A|T59G	1.03562	0.73609	NA	NA	NA	0.43	0.14	0.75
T19C	-1.75863	0.837223	0.5	0.1	0.9	0.59	0.34	0.9
T19C|A20C|A56C	4.92824	NA	NA	NA	NA	0.33	0.09	0.68
T19C|A20C|A56G|A57T|T59A	NA	NA	NA	NA	NA	0.2	0.02	0.58
T19C|A20G|A56T|A58G	4.66521	NA	NA	NA	NA	0.2	0.02	0.58
T19C|A56C	2.82269	0.35084	NA	NA	NA	0.25	0.1	0.6
T19C|A56G	0.916226	1.74223	0.65	0.42	0.83	0.85	0.08	0.94
T19C|A56G|A57G	4.32028	1.0097	0.03	0.01	0.13	0.25	0.03	0.66
T19C|A56G|T59G	4.92824	NA	NA	NA	NA	0.25	0.03	0.66
T19C|A56T	1.3077	0.991903	0.2	0.02	0.58	0.17	0.03	0.68
T19C|A56T|A58T	4.6187	1.60925	NA	NA	NA	0.31	0.08	0.69
T19C|A57C	1.06247	1.17847	NA	NA	NA	0.38	0.08	0.86
T19C|A57G	2.89821	0.399465	NA	NA	NA	0.39	0.25	0.58
T19C|A57T	1.15734	0.85655	NA	NA	NA	0.27	0.06	0.7
T19C|A57T|A58G	4.75828	2.50124	NA	NA	NA	0.34	0.12	0.87
T19C|A58G	0.5118	0.474536	NA	NA	NA	0.47	0.15	0.8
T19C|A58G|T59A	4.96825	2.00738	NA	NA	NA	0.38	0.12	0.73
T19C|A58G|T59C	4.58032	NA	NA	NA	NA	0.36	0.14	0.63
T19C|A58T	0.313312	1.02084	NA	NA	NA	0.42	0.13	0.74
T19C|C49T|T59G	NA	NA	NA	NA	NA	0.43	0.15	0.74
T19C|C55G|A56G	2.85014	0.129857	NA	NA	NA	0.25	0.03	0.66
T19C|C55T	-0.40804	NA	NA	NA	NA	0.4	0.11	0.76
T19C|T53A	1.73007	1.3392	NA	NA	NA	0.41	0.14	0.78
T19C|T53A|A56G	4.92824	NA	NA	NA	NA	0.33	0.09	0.68
T19C|T53A|T59A	4.92824	NA	NA	NA	NA	0.25	0.03	0.66
T19C|T53A|T59G	3.10743	0.03844	NA	NA	NA	0.22	0.03	0.64
T19C|T53C	2.90177	NA	NA	NA	NA	0.74	0.57	0.87
T19C|T53G	0.0702622	NA	NA	NA	NA	0.25	0.03	0.66
T19C|T54A|A56G	6.7356	NA	NA	NA	NA	0.14	0.02	0.48
T19C|T54C|A58G	4.34328	NA	NA	NA	NA	0.62	0.32	0.87
T19C|T59C	1.78933	0.553924	NA	NA	NA	0.29	0.1	0.77
T19G	-1.2141	0.764704	0.35	0.04	0.72	0.36	0.21	0.86
T19G|A20C|A56T|A58G	NA	NA	NA	NA	NA	0.33	0.13	0.59
T19G|A20G|A57G	3.39773	NA	NA	NA	NA	0.22	0.05	0.52
T19G|A20G|A57T	3.7356	NA	NA	NA	NA	0.57	0.26	0.85
T19G|A56C|A58T	1.84078	NA	NA	NA	NA	0.25	0.03	0.66
T19G|A56T	1.30178	0.822791	NA	NA	NA	0.33	0.08	0.77
T19G|A56T|A57C	4.88492	1.03844	NA	NA	NA	0.24	0.06	0.69
T19G|A56T|A58G	1.84078	NA	NA	NA	NA	0.25	0.03	0.66
T19G|A56T|A58T	3.38076	NA	NA	NA	NA	0.23	0.07	0.48
T19G|A56T|T59A	4.44282	NA	NA	NA	NA	0.6	0.33	0.84
T19G|A57C	3.49851	0.478141	NA	NA	NA	0.41	0.11	0.53
T19G|A57G	2.1587	0.494265	NA	NA	NA	0.32	0.17	0.64
T19G|A57T	1.5166	0.876192	NA	NA	NA	0.26	0.09	0.48
T19G|A58G	4.47844	NA	NA	NA	NA	0.82	0.75	0.87
T19G|A58G|T59A	4.66521	NA	NA	NA	NA	0.2	0.02	0.58
T19G|A58T	1.04072	NA	NA	NA	NA	0.4	0.19	0.63
T19G|C55A|A56G	2.46881	NA	NA	NA	NA	0.25	0.03	0.66
T19G|C55G|A56G|A58T	NA	NA	NA	NA	NA	0.33	0.09	0.68
T19G|C62T	6.7356	NA	NA	NA	NA	0.43	0.15	0.74
T19G|T46C|A57G|A58T	NA	NA	NA	NA	NA	0.4	0.11	0.76
T19G|T53A	1.00288	0.816627	0.33	0.05	0.77	0.25	0.06	0.71
T19G|T53A|A58G|T59C	NA	NA	NA	NA	NA	0.2	0.02	0.58
T19G|T53A|T59A	6.51321	NA	NA	NA	NA	0.5	0.19	0.81
T19G|T59C	1.53675	0.728881	NA	NA	NA	0.33	0.11	0.58
T19G|T59G	2.01297	0.82653	NA	NA	NA	0.18	0.07	0.6
T24C|A57C	NA	NA	NA	NA	NA	0.25	0.03	0.66
T27C|A56C|A57T	NA	NA	NA	NA	NA	0.43	0.15	0.74
T32C|A56C|A57G	NA	NA	NA	NA	NA	0.67	0.37	0.89
T46C|A57T	NA	NA	NA	NA	NA	0.57	0.26	0.85
T46C|C55G|A56G	NA	NA	NA	NA	NA	0.09	0.01	0.33
T53A	2.69519	1.18555	0.22	0.04	0.72	0.39	0.28	0.47
T53A|A56C	1.79896	NA	NA	NA	NA	0.13	0.01	0.42
T53A|A56G|A57G	3.21862	0.195695	NA	NA	NA	0.22	0.03	0.64
T53A|A56G|T59C	3.77316	0.930976	NA	NA	NA	0.26	0.03	0.63
T53A|A56T	1.81798	1.33085	NA	NA	NA	0.13	0.02	0.62
T53A|A56T|A58G|T59G	NA	NA	NA	NA	NA	0.4	0.11	0.76
T53A|A56T|T59C	3.92824	NA	NA	NA	NA	0.14	0.02	0.48
T53A|A57G|T59C	4.14262	0.152097	NA	NA	NA	0.3	0.13	0.92
T53A|A57G|T59C|C61T	NA	NA	NA	NA	NA	0.4	0.11	0.76
T53A|A57T	1.88025	1.14978	NA	NA	NA	0.24	0.06	0.82
T53A|A58C	-0.0717568	NA	NA	NA	NA	0.5	0.19	0.81
T53A|A58G	1.69792	0.580324	NA	NA	NA	0.43	0.2	0.69
T53A|A58G|T59G	5.51321	NA	NA	NA	NA	0.22	0.05	0.52
T53A|A58T	0.621387	0.582328	NA	NA	NA	0.4	0.11	0.69
T53A|T54A	-0.54749	NA	0.25	0.03	0.66	0.25	0.03	0.66
T53A|T59A	1.98382	1.58322	0.44	0.19	0.73	0.22	0.02	0.57
T53A|T59C	3.68906	0.811606	NA	NA	NA	0.27	0.13	0.41
T53A|T59G	0.719499	0.685524	NA	NA	NA	0.34	0.08	0.7
T53C	0.597818	1.13909	0.3	0.06	0.77	0.25	0.11	0.43
T53C|A57T|A58T	1.92824	NA	NA	NA	NA	0.5	0.1	0.9
T53C|A58G	0.323381	NA	NA	NA	NA	0.5	0.19	0.81
T53C|A58G|T59A	4.51321	NA	NA	NA	NA	0.4	0.19	0.63
T53C|A58T	0.432447	0.424353	0.14	0.02	0.48	0.29	0.08	0.6
T53C|C55T|A56G|A58C	NA	NA	NA	NA	NA	0.5	0.19	0.81
T53C|C55T|A56T	3.27617	NA	NA	NA	NA	0.14	0.02	0.48
T53C|T59C	2.30021	NA	NA	NA	NA	0.45	0.21	0.71
T53G	0.806098	0.288136	0.17	0.02	0.71	0.29	0.21	0.44
T53G|A56G	1.86217	0.464521	NA	NA	NA	0.38	0.16	0.65
T53G|A56G|A57G|A58G	6.25017	NA	NA	NA	NA	0.2	0.02	0.58
T53G|A56G|A57T	3.9351	2.25118	NA	NA	NA	0.25	0.04	0.64
T53G|A56T	1.3715	1.01529	NA	NA	NA	0.51	0.17	0.74
T53G|A56T|T59A	3.66521	NA	NA	NA	NA	0.2	0.02	0.58
T53G|A57G	-0.376952	0.816635	0.25	0.03	0.66	0.58	0.19	0.86
T53G|A57T	-0.704179	0.205371	NA	NA	NA	0.25	0.03	0.66
T53G|A58C	-0.344775	NA	0.29	0.07	0.62	0.5	0.19	0.81
T53G|A58G	0.908087	0.252612	NA	NA	NA	0.28	0.07	0.59
T54A	0.713136	0.935798	0.29	0.06	0.84	0.36	0.07	0.47
T54A|A56G	1.60985	0.426403	0.13	0.01	0.42	0.34	0.12	0.66
T54A|A56G|A57G	7.54295	NA	NA	NA	NA	0.14	0.07	0.25
T54A|A56G|A58T	6.51321	NA	NA	NA	NA	0.5	0.34	0.66
T54A|A56G|T59C	5.77372	2.02295	NA	NA	NA	0.5	0.26	0.95
T54A|A56T	-0.356685	1.32936	NA	NA	NA	0.45	0.06	0.84
T54A|A57T	0.227803	NA	NA	NA	NA	0.2	0.02	0.58
T54A|A58C	0.781402	NA	0.83	0.58	0.96	0.57	0.26	0.85
T54A|A58G|T59A	3.60632	NA	NA	NA	NA	0.25	0.03	0.66
T54A|A58G|T59G	4.44282	NA	NA	NA	NA	0.7	0.42	0.9
T54A|A58T	0.589767	0.8293	NA	NA	NA	0.42	0.1	0.68
T54A|A58T|T59C	5.51321	NA	NA	NA	NA	0.67	0.23	0.95
T54A|C55T	-0.25283	0.00303851	NA	NA	NA	0.54	0.22	0.83
T54A|C55T|A56G	3.05377	NA	NA	NA	NA	0.17	0.02	0.52
T54A|T59C	2.38827	1.22838	NA	NA	NA	0.36	0.16	0.72
T54C	-2.4637	1.69156	0.5	0.1	0.9	0.25	0.04	0.93
T54C|A57G	0.138166	NA	0.2	0.02	0.58	0.5	0.19	0.81
T54C|C55G|T59C	4.43983	0.461498	NA	NA	NA	0.38	0.07	0.74
T54G|C55T|A56G	2.12089	NA	NA	NA	NA	0.25	0.03	0.66
T59A	0.894325	0.19271	0.25	0.03	0.66	0.36	0.16	0.47
T59C	2.83886	0.408254	0.18	0.02	0.65	0.41	0.36	0.46
T59G	2.00923	0.552094	0.29	0.07	0.62	0.38	0.32	0.61
T7A|T19C|A56C|A58G	NA	NA	NA	NA	NA	0.4	0.11	0.76
T8A|A14C|G15A|G18C|T53A|A58T	NA	NA	NA	NA	NA	0.2	0.02	0.58
T8A|A14C|G15C	7.25017	NA	NA	NA	NA	0.3	0.1	0.58
T8A|A14C|G15C|T53G	6.25017	NA	NA	NA	NA	0.4	0.11	0.76
T8A|A14C|G17T|A56G	NA	NA	NA	NA	NA	0.62	0.32	0.87
T8A|A14G|G18C|T19A|A56G|A57G	NA	NA	NA	NA	NA	0.25	0.03	0.66
T8A|A14T|G16A|G17C|T54C|A58C	3.92824	NA	NA	NA	NA	0.17	0.02	0.52
T8A|A56G|A58T	3.66521	NA	NA	NA	NA	0.2	0.02	0.58
T8A|A56T	0.523641	0.545924	NA	NA	NA	0.32	0.07	0.7
T8A|A58G|T59A	3.25017	NA	NA	NA	NA	0.4	0.11	0.76
T8A|A58G|T59G	6.25017	NA	NA	NA	NA	0.6	0.37	0.81
T8A|C55T	-1.72997	NA	0.4	0.11	0.76	0.5	0.1	0.9
T8A|G15A|A57T	3.56567	NA	NA	NA	NA	0.29	0.07	0.62
T8A|G15A|G16C|A57T	NA	NA	NA	NA	NA	0.25	0.03	0.66
T8A|G15A|G18C|A58T	NA	NA	NA	NA	NA	0.25	0.03	0.66
T8A|G15A|T54C|A57C	5.15064	NA	NA	NA	NA	0.57	0.26	0.85
T8A|G15C	0.174392	0.931533	NA	NA	NA	0.37	0.05	0.69
T8A|G15C|A57T	3.34328	NA	NA	NA	NA	0.17	0.02	0.52
T8A|G15T|G17T|A56T|A58G	NA	NA	NA	NA	NA	0.62	0.32	0.87
T8A|G15T|G17T|C55A|A56G	NA	NA	NA	NA	NA	0.4	0.11	0.76
T8A|G16A|A20T|A57T	NA	NA	NA	NA	NA	0.5	0.19	0.81
T8A|G16C	0.0213526	NA	0.33	0.05	0.77	0.4	0.11	0.76
T8A|G16C|A20T|A56T|A57C	NA	NA	NA	NA	NA	0.33	0.09	0.68
T8A|G16C|G18T	3.92824	NA	NA	NA	NA	0.33	0.09	0.68
T8A|G17T|A56C|A58T|T59C	NA	NA	NA	NA	NA	0.33	0.09	0.68
T8A|G18T	0.28741	1.03481	NA	NA	NA	0.14	0.03	0.73
T8A|G9C|G18T|A20C|C55T|A56G|A57C	5.38767	NA	NA	NA	NA	0.36	0.14	0.63
T8A|T19A|A56T|A58G	NA	NA	NA	NA	NA	0.11	0.01	0.39
T8A|T53A|C55A|A58G	4.92824	NA	NA	NA	NA	0.17	0.02	0.52
T8A|T59A	0.0926095	0.622736	NA	NA	NA	0.35	0.05	0.83
T8A|T59C	0.738419	NA	NA	NA	NA	0.38	0.13	0.68
T8C	-0.657124	0.0743809	0.44	0.09	0.85	0.6	0.27	0.76
T8C|A14C	1.62286	1.12624	NA	NA	NA	0.27	0.07	0.64
T8C|A14C|A20T|A56T|A57C	NA	NA	NA	NA	NA	0.2	0.02	0.58
T8C|A14C|A57G|T59A	NA	NA	NA	NA	NA	0.62	0.32	0.87
T8C|A14C|A57T	4.66521	NA	NA	NA	NA	0.33	0.15	0.57
T8C|A14C|A58C	6.51321	NA	NA	NA	NA	0.78	0.57	0.92
T8C|A14C|A58G	5.0685	0.47079	NA	NA	NA	0.22	0.05	0.57
T8C|A14C|G16T|G17C|T19G|A20G|A58C	NA	NA	NA	NA	NA	0.38	0.13	0.68
T8C|A14C|T19C|A58G|T59G	NA	NA	NA	NA	NA	0.25	0.03	0.66
T8C|A14C|T53G|A58T|T59G	NA	NA	NA	NA	NA	0.56	0.27	0.81
T8C|A14C|T54A	6.09817	NA	NA	NA	NA	0.33	0.11	0.63
T8C|A14C|T59G	6.25017	NA	NA	NA	NA	0.4	0.11	0.76
T8C|A14G|A57G	5.25017	NA	NA	NA	NA	0.2	0.02	0.58
T8C|A14G|A57T|T59C	4.92824	NA	NA	NA	NA	0.25	0.03	0.66
T8C|A14G|A57T|T59G	NA	NA	NA	NA	NA	0.33	0.11	0.63
T8C|A14G|A58C	4.83649	0.279666	NA	NA	NA	0.38	0.14	0.66
T8C|A14G|A58C|T59C	NA	NA	NA	NA	NA	0.6	0.33	0.84
T8C|A14G|G51A|T59A	NA	NA	NA	NA	NA	0.11	0.01	0.39
T8C|A14G|T53A|A58G|T59G	NA	NA	NA	NA	NA	0.2	0.02	0.58
T8C|A14T|A20T	6.02007	2.93888	NA	NA	NA	0.46	0.23	0.82
T8C|A14T|A58G	4.09783	1.8782	NA	NA	NA	0.33	0.06	0.83
T8C|A14T|A58G|T59G	NA	NA	NA	NA	NA	0.5	0.19	0.81
T8C|A14T|G16A|A57G	6.25017	NA	NA	NA	NA	0.2	0.09	0.35
T8C|A14T|G16C|A58G	NA	NA	NA	NA	NA	0.25	0.03	0.66
T8C|A14T|T19A|A58G	5.7356	NA	NA	NA	NA	0.57	0.26	0.85
T8C|A14T|T19G|A33G|A57C	NA	NA	NA	NA	NA	0.33	0.11	0.63
T8C|A14T|T19G|A56G	NA	NA	NA	NA	NA	0.4	0.11	0.76
T8C|A14T|T59G	3.12089	NA	NA	NA	NA	0.25	0.03	0.66
T8C|A20T	2.53861	1.09335	0.25	0.03	0.66	0.33	0.08	0.66
T8C|A20T|A56G|A58G	NA	NA	NA	NA	NA	0.17	0.05	0.37
T8C|A20T|A57T	2.58488	0.485584	NA	NA	NA	0.33	0.05	0.71
T8C|A20T|A58C	4.84578	NA	NA	NA	NA	0.12	0.03	0.32
T8C|A20T|T53A|T59C	3.92824	NA	NA	NA	NA	0.4	0.11	0.76
T8C|A20T|T59C	3.89991	0.312512	NA	NA	NA	0.39	0.11	0.73
T8C|A33G	NA	NA	NA	NA	NA	0.4	0.11	0.76
T8C|A56C	1.43224	1.09719	NA	NA	NA	0.46	0.08	0.78
T8C|A56C|A57G	4.15064	NA	NA	NA	NA	0.29	0.07	0.62
T8C|A56G	-0.107381	NA	NA	NA	NA	0.4	0.11	0.76
T8C|A56G|A57C|T59G	NA	NA	NA	NA	NA	0.64	0.37	0.86
T8C|A56G|T59G	5.74932	NA	NA	NA	NA	0.21	0.02	0.56
T8C|A56T	0.786198	1.73231	NA	NA	NA	0.37	0.07	0.76
T8C|A56T|A58G	3.77316	0.674877	NA	NA	NA	0.27	0.05	0.73
T8C|A56T|T59C	6.04951	1.13044	NA	NA	NA	0.15	0.02	0.55
T8C|A56T|T59G	3.23532	0.524671	NA	NA	NA	0.17	0.02	0.62
T8C|A57C	0.752312	0.633931	NA	NA	NA	0.24	0.04	0.76
T8C|A57G	2.46184	0.834858	NA	NA	NA	0.32	0.13	0.51
T8C|A57G|A58G	1.75832	NA	NA	NA	NA	0.25	0.03	0.66
T8C|A57G|T59C	4.83878	1.54073	NA	NA	NA	0.29	0.11	0.87
T8C|A57T	3.17254	0.501939	0.13	0.03	0.33	0.35	0.22	0.68
T8C|A57T|T59A	3.08025	NA	NA	NA	NA	0.4	0.11	0.76
T8C|A57T|T59G	2.02135	NA	NA	NA	NA	0.25	0.03	0.66
T8C|A58G	0.56044	0.819265	NA	NA	NA	0.13	0.01	0.54
T8C|A58G|T59C	4.92824	NA	NA	NA	NA	0.13	0.01	0.42
T8C|A58G|T59G	5.25017	NA	NA	NA	NA	0.2	0.05	0.48
T8C|A58T	1.56892	0.859148	NA	NA	NA	0.41	0.16	0.63
T8C|A58T|T59C	4.07346	1.81403	NA	NA	NA	0.2	0.04	0.82
T8C|G10C|A57T	NA	NA	NA	NA	NA	0.4	0.11	0.76
T8C|G15A|A56C|A57C	NA	NA	NA	NA	NA	0.17	0.02	0.52
T8C|G15A|G16C|T19A|A56T	NA	NA	NA	NA	NA	0.25	0.03	0.66
T8C|G15A|T19A|A20T|T54G	NA	NA	NA	NA	NA	0.33	0.09	0.68
T8C|G15C|A56T	2.12089	NA	NA	NA	NA	0.25	0.03	0.66
T8C|G15C|G16C|C55T|A58G	NA	NA	NA	NA	NA	0.25	0.03	0.66
T8C|G15T|G16A|A57G|A58C	NA	NA	NA	NA	NA	0.18	0.04	0.44
T8C|G16A|A20G|A57C	NA	NA	NA	NA	NA	0.25	0.03	0.66
T8C|G16A|A56G|A58C	3.92824	NA	NA	NA	NA	0.25	0.03	0.66
T8C|G16A|A57T	2.53143	0.833626	NA	NA	NA	0.25	0.05	0.9
T8C|G16A|A58C	4.84578	NA	NA	NA	NA	0.82	0.62	0.95
T8C|G16A|T19A|C55G|A56C	5.92824	NA	NA	NA	NA	0.25	0.03	0.66
T8C|G16C|A57T	5.26053	2.85895	NA	NA	NA	0.58	0.13	0.79
T8C|G16C|A58T	4.4166	0.268295	0.2	0.02	0.58	0.25	0.06	0.56
T8C|G16C|G51A|T59A	NA	NA	NA	NA	NA	0.38	0.13	0.68
T8C|G16C|T19A|A20C|C55T|T59G	NA	NA	NA	NA	NA	0.2	0.02	0.58
T8C|G16C|T19G|A58G	6.51321	NA	NA	NA	NA	0.33	0.09	0.68
T8C|G16C|T53A	7.38767	NA	NA	NA	NA	0.36	0.14	0.63
T8C|G16C|T53G|A58T	7.38767	NA	NA	NA	NA	0.55	0.29	0.79
T8C|G16C|T54A	3.66521	NA	NA	NA	NA	0.4	0.11	0.76
T8C|G16C|T59G	6.20135	2.70191	NA	NA	NA	0.23	0.06	0.5
T8C|G16T|A20C|A57G	4.7356	NA	NA	NA	NA	0.14	0.02	0.48
T8C|G16T|A56T|A58T	7.51321	NA	NA	NA	NA	0.5	0.26	0.74
T8C|G16T|A57G	3.14262	1.13044	NA	NA	NA	0.32	0.04	0.65
T8C|G16T|C55T	6.38767	NA	NA	NA	NA	0.45	0.21	0.71
T8C|G16T|G17A|G18A|T19A|T53G|A58T	3.7356	NA	NA	NA	NA	0.71	0.38	0.93
T8C|G16T|G51C	NA	NA	NA	NA	NA	0.5	0.21	0.78
T8C|G16T|T19A|C55T|A57T	NA	NA	NA	NA	NA	0.4	0.11	0.76
T8C|G16T|T19G|A56G	NA	NA	NA	NA	NA	0.17	0.02	0.52
T8C|G16T|T53A	6.91075	2.98121	NA	NA	NA	0.64	0.03	0.86
T8C|G17C|A57T	2.92824	NA	NA	NA	NA	0.2	0.02	0.58
T8C|G18A	-0.0840419	0.788524	NA	NA	NA	0.22	0.03	0.64
T8C|G18A|A56G|A57G	NA	NA	NA	NA	NA	0.08	0.01	0.29
T8C|G9A	0.948421	NA	NA	NA	NA	0.89	0.61	0.99
T8C|G9A|A14C|G18A|T19C|A58C	NA	NA	NA	NA	NA	0.17	0.02	0.52
T8C|G9A|A14T|A56G|T59C	NA	NA	NA	NA	NA	0.14	0.02	0.48
T8C|G9A|A56G	2.02135	NA	NA	NA	NA	0.25	0.03	0.66
T8C|G9A|G15C|G16A|A58T	NA	NA	NA	NA	NA	0.13	0.01	0.42
T8C|G9A|G16A|A58C|T59G	NA	NA	NA	NA	NA	0.77	0.52	0.93
T8C|G9A|T19A|A58T	NA	NA	NA	NA	NA	0.5	0.19	0.81
T8C|G9T|A56T|A58T	NA	NA	NA	NA	NA	0.76	0.57	0.9
T8C|T19A|A56G|A58T	NA	NA	NA	NA	NA	0.73	0.01	0.91
T8C|T19A|A56T|A57G|T59G	NA	NA	NA	NA	NA	0.33	0.09	0.68
T8C|T19A|A57G	4.34328	NA	NA	NA	NA	0.55	0.35	0.74
T8C|T19A|A57T|T59G	NA	NA	NA	NA	NA	0.43	0.15	0.74
T8C|T19A|A58T|T59G	NA	NA	NA	NA	NA	0.2	0.02	0.58
T8C|T19A|G35A|A56T|A58C	NA	NA	NA	NA	NA	0.2	0.02	0.58
T8C|T19A|T53A	4.09817	NA	NA	NA	NA	0.67	0.37	0.89
T8C|T19C	1.18408	NA	0.5	0.15	0.85	0.3	0.1	0.58
T8C|T19C|A57C	2.60632	NA	NA	NA	NA	0.25	0.03	0.66
T8C|T19G|A56T|T59A	NA	NA	NA	NA	NA	0.57	0.26	0.85
T8C|T19G|A57C	NA	NA	NA	NA	NA	0.5	0.19	0.81
T8C|T19G|A57T	3.54973	NA	NA	NA	NA	0.2	0.05	0.48
T8C|T53A	1.61077	0.153861	0.33	0.05	0.77	0.21	0.03	0.54
T8C|T54A	0.934246	0.664565	NA	NA	NA	0.53	0.16	0.83
T8C|T54G|A57G	3.34328	NA	NA	NA	NA	0.25	0.03	0.66
T8C|T59A	0.0213526	NA	0.2	0.02	0.58	0.25	0.03	0.66
T8C|T59C	3.20529	1.09306	NA	NA	NA	0.44	0.26	0.71
T8C|T59G	2.04372	NA	NA	NA	NA	0.38	0.17	0.63
T8G	-3.79138	0.641525	0.24	0.03	0.52	0.28	0.03	0.67
T8G|A14C|A20T|T53A	NA	NA	NA	NA	NA	0.25	0.03	0.66
T8G|A14C|G15C	3.60632	NA	NA	NA	NA	0.25	0.03	0.66
T8G|A14C|G16C|A57T|T59A	NA	NA	NA	NA	NA	0.5	0.19	0.81
T8G|A14G	0.424584	0.508889	NA	NA	NA	0.81	0.33	0.95
T8G|A14G|A56T	2.75832	NA	NA	NA	NA	0.25	0.03	0.66
T8G|A14G|G15A|A58G	NA	NA	NA	NA	NA	0.36	0.16	0.6
T8G|A14G|G15A|T19A|A58T	NA	NA	NA	NA	NA	0.4	0.11	0.76
T8G|A14T|A20T	4.66521	NA	NA	NA	NA	0.4	0.11	0.76
T8G|A14T|A56T	0.883849	NA	NA	NA	NA	0.25	0.03	0.66
T8G|A14T|G15C|A57G	NA	NA	NA	NA	NA	0.25	0.06	0.56
T8G|A14T|G18A|T19C|A20T|A58C	NA	NA	NA	NA	NA	0.17	0.02	0.52
T8G|A56C|A57C	NA	NA	NA	NA	NA	0.33	0.09	0.68
T8G|A56G|A57G	3.5111	0.609326	NA	NA	NA	0.42	0.14	0.83
T8G|A56G|A58C	1.81277	NA	NA	NA	NA	0.33	0.05	0.77
T8G|A57G|A58C	6.25017	NA	NA	NA	NA	0.8	0.52	0.95
T8G|A57T	-0.232639	1.1545	0.2	0.02	0.58	0.33	0.03	0.6
T8G|A58C	-0.570008	NA	NA	NA	NA	0.4	0.11	0.76
T8G|A58G|T59A	NA	NA	NA	NA	NA	0.25	0.03	0.66
T8G|A58G|T59C	4.15064	NA	NA	NA	NA	0.29	0.07	0.62
T8G|C55T|A56G	3.46881	NA	NA	NA	NA	0.62	0.32	0.87
T8G|G15A|A56T|A58G|T59G	NA	NA	NA	NA	NA	0.25	0.03	0.66
T8G|G15A|G16T|A57C	4.92824	NA	NA	NA	NA	0.25	0.03	0.66
T8G|G15A|G17C|A57G	NA	NA	NA	NA	NA	0.2	0.02	0.58
T8G|G15A|G18C|T19C|A58T	NA	NA	NA	NA	NA	0.17	0.02	0.52
T8G|G15C	-0.30738	0.825259	NA	NA	NA	0.35	0.05	0.7
T8G|G15C|A20C|A56T	NA	NA	NA	NA	NA	0.13	0.01	0.42
T8G|G15C|A20T|A56G|A57G	NA	NA	NA	NA	NA	0.4	0.11	0.76
T8G|G15C|A56T	3.25017	NA	NA	NA	NA	0.2	0.02	0.58
T8G|G15C|A56T|A58G	6.09817	NA	NA	NA	NA	0.11	0.01	0.39
T8G|G15C|A57G	4.8591	1.31643	NA	NA	NA	0.36	0.16	0.6
T8G|G15C|A58G|T59G	5.25017	NA	NA	NA	NA	0.4	0.11	0.76
T8G|G15C|G16C|A58C	NA	NA	NA	NA	NA	0.43	0.15	0.74
T8G|G15C|G16C|T19G	NA	NA	NA	NA	NA	0.5	0.19	0.81
T8G|G15C|G17A|T19G	NA	NA	NA	NA	NA	0.33	0.09	0.68
T8G|G15C|T19G|A57C	7.83513	NA	NA	NA	NA	0.2	0.09	0.35
T8G|G15T|A20C|A57T	4.92824	NA	NA	NA	NA	0.25	0.03	0.66
T8G|G15T|A56G|T59A	NA	NA	NA	NA	NA	0.67	0.41	0.87
T8G|G15T|A56T|A58C	NA	NA	NA	NA	NA	0.75	0.49	0.92
T8G|G15T|G16T|A20T|T59C	3.92824	NA	NA	NA	NA	0.33	0.05	0.77
T8G|G15T|T19G|A56G|A58G	NA	NA	NA	NA	NA	0.25	0.03	0.66
T8G|G16A|G17A|G18C|T53A	NA	NA	NA	NA	NA	0.17	0.02	0.52
T8G|G16A|G18C|A57G	NA	NA	NA	NA	NA	0.25	0.03	0.66
T8G|G16A|T53C	5.7356	NA	NA	NA	NA	0.29	0.07	0.62
T8G|G16C|A20T|T59A	NA	NA	NA	NA	NA	0.14	0.02	0.48
T8G|G16C|A57C	4.34328	NA	NA	NA	NA	0.13	0.01	0.42
T8G|G16C|T53A|A56G	NA	NA	NA	NA	NA	0.27	0.04	0.64
T8G|G16T|A33G|C55T|A56G	NA	NA	NA	NA	NA	0.57	0.26	0.85
T8G|G16T|T19G	4.69772	1.30317	NA	NA	NA	0.32	0.07	0.66
T8G|G17C|T19A|A20T|A58C	NA	NA	NA	NA	NA	0.2	0.02	0.58
T8G|G17T|T19G|A57G|A58T	NA	NA	NA	NA	NA	0.3	0.1	0.58
T8G|G18A	-0.0588178	NA	NA	NA	NA	0.57	0.26	0.85
T8G|G18A|A56G	4.15064	NA	NA	NA	NA	0.57	0.26	0.85
T8G|G18A|A57T	3.39773	NA	NA	NA	NA	0.67	0.37	0.89
T8G|G18A|A58G|T59A	NA	NA	NA	NA	NA	0.44	0.19	0.73
T8G|G18T|A56T|A58G	NA	NA	NA	NA	NA	0.13	0.03	0.33
T8G|G18T|T53A|A56G	6.51321	NA	NA	NA	NA	0.5	0.19	0.81
T8G|G36A	5.25017	NA	NA	NA	NA	0.3	0.1	0.58
T8G|G9C|G16T	4.09817	NA	NA	NA	NA	0.22	0.05	0.52
T8G|T19A	-0.364539	NA	NA	NA	NA	0.2	0.02	0.58
T8G|T19G	-0.364539	NA	NA	NA	NA	0.2	0.02	0.58
T8G|T19G|A56T|A58T	NA	NA	NA	NA	NA	0.4	0.11	0.76
T8G|T19G|A57T	2.12089	NA	NA	NA	NA	0.5	0.19	0.81
T8G|T53A|A56G|A57C|A58G	NA	NA	NA	NA	NA	0.25	0.03	0.66
T8G|T53G	1.14397	NA	NA	NA	NA	0.11	0.01	0.39
T8G|T54G|A58T	2.42574	NA	NA	NA	NA	0.17	0.02	0.52
WT	0.120761	0.792035	0.3	0.18	0.41	0.72	0.63	0.89
A14C|A20G|A56G|A58T	NA	NA	NA	NA	NA	0.25	0.03	0.66
A14C|A20T|A56G|A58T	6.73468	NA	NA	NA	NA	0.54	0.3	0.77
A14C|A20T|A57G	3.03424	NA	NA	NA	NA	0.2	0.02	0.58
A14C|A20T|T59A	5.03424	NA	NA	NA	NA	0.5	0.19	0.81
A14C|A20T|T59C	5.51967	NA	NA	NA	NA	0.36	0.16	0.6
A14C|A56G|A57G|A58T	4.03424	NA	NA	NA	NA	0.25	0.03	0.66
A14C|A56G|A57T	3.35659	0.586365	NA	NA	NA	0.45	0.14	0.79
A14C|A56G|A57T|T59A	5.03424	NA	NA	NA	NA	0.13	0.01	0.42
A14C|A56T|A57T	4.49664	0.257795	NA	NA	NA	0.3	0.11	0.64
A14C|A56T|T59C	6.44928	NA	NA	NA	NA	0.62	0.4	0.82
A14C|A58G	2.04531	0.172821	NA	NA	NA	0.59	0.35	0.8
A14C|G15C|A20C|T59C	NA	NA	NA	NA	NA	0.17	0.02	0.52
A14C|G15C|A20G|C55A|A56G|A58T	NA	NA	NA	NA	NA	0.4	0.11	0.76
A14C|G15C|A56G	NA	NA	NA	NA	NA	0.5	0.19	0.81
A14C|G15C|G16C	3.81185	NA	NA	NA	NA	0.33	0.09	0.68
A14C|G15C|T53A	4.8416	NA	NA	NA	NA	0.14	0.02	0.48
A14C|G15C|T53A|A58T	5.61921	NA	NA	NA	NA	0.17	0.02	0.52
A14C|G15T|A57T|A58T	6.35617	NA	NA	NA	NA	0.2	0.02	0.58
A14C|G15T|C55T|A56G	7.61921	NA	NA	NA	NA	0.5	0.26	0.74
A14C|G15T|G16C|T19C|A20T|A57G	NA	NA	NA	NA	NA	0.25	0.03	0.66
A14C|G15T|G17C|A56T|A57T	NA	NA	NA	NA	NA	0.5	0.19	0.81
A14C|G16A	0.671673	NA	NA	NA	NA	0.29	0.07	0.62
A14C|G16A|A56T|A58T	5.8416	NA	NA	NA	NA	0.29	0.07	0.62
A14C|G16A|G18A|A58G	NA	NA	NA	NA	NA	0.25	0.03	0.66
A14C|G16A|T19C|A56T	NA	NA	NA	NA	NA	0.4	0.11	0.76
A14C|G16C|A20G|A56T|A58G	NA	NA	NA	NA	NA	0.62	0.32	0.87
A14C|G16C|A56G|A57C	NA	NA	NA	NA	NA	0.57	0.26	0.85
A14C|G16C|A57T	4.73082	0.801097	NA	NA	NA	0.75	0.08	0.9
A14C|G16C|G17A|A56T	7.94113	NA	NA	NA	NA	0.73	0.5	0.9
A14C|G16C|T19A|A20T|A58C	NA	NA	NA	NA	NA	0.25	0.03	0.66
A14C|G16C|T19G	5.44928	NA	NA	NA	NA	0.13	0.01	0.42
A14C|G16C|T59A	3.71232	NA	NA	NA	NA	0.25	0.03	0.66
A14C|G16T|A56G|A57T	NA	NA	NA	NA	NA	0.29	0.07	0.62
A14C|G16T|A57C	6.35617	NA	NA	NA	NA	0.4	0.11	0.76
A14C|G16T|A57T	2.8416	NA	NA	NA	NA	0.57	0.26	0.85
A14C|G16T|G17A|T19G|T59G	NA	NA	NA	NA	NA	0.2	0.05	0.48
A14C|G16T|G18C|A56G|A58T	NA	NA	NA	NA	NA	0.25	0.03	0.66
A14C|G16T|T19G	4.61921	NA	NA	NA	NA	0.5	0.19	0.81
A14C|G17C|G18A|A57G	NA	NA	NA	NA	NA	0.25	0.03	0.66
A14C|G17C|T19G|A20T|A56G|A58G	NA	NA	NA	NA	NA	0.25	0.03	0.66
A14C|G17T|T19A|A57C	NA	NA	NA	NA	NA	0.5	0.24	0.76
A14C|G18A|A57T	3.35617	NA	NA	NA	NA	0.2	0.02	0.58
A14C|G18A|A58T	4.03424	NA	NA	NA	NA	0.14	0.02	0.48
A14C|G18A|T19C|A57C	NA	NA	NA	NA	NA	0.25	0.03	0.66
A14C|G18T|A56C|T59G	5.03424	NA	NA	NA	NA	0.6	0.33	0.84
A14C|G18T|A56T	2.15977	NA	NA	NA	NA	0.5	0.19	0.81
A14C|G34A|A56T	NA	NA	NA	NA	NA	0.4	0.11	0.76
A14C|G34T|T54A|A56G	NA	NA	NA	NA	NA	0.5	0.21	0.78
A14C|G50A|T53A|T59C	NA	NA	NA	NA	NA	0.25	0.03	0.66
A14C|G51A	NA	NA	NA	NA	NA	0.29	0.07	0.62
A14C|T19C|A57T	6.87878	0.869588	NA	NA	NA	0.2	0.05	0.84
A14C|T19C|A58T	4.44928	NA	NA	NA	NA	0.25	0.03	0.66
A14C|T53A|A58T	3.44928	NA	NA	NA	NA	0.17	0.02	0.52
A14C|T53C	2.25372	0.648554	NA	NA	NA	0.63	0.29	0.86
A14C|T53C|A58G	5.03424	NA	NA	NA	NA	0.17	0.02	0.52
A14C|T59G	2.60372	0.998653	NA	NA	NA	0.52	0.31	0.74
A14G|A20G	0.273431	NA	NA	NA	NA	0.67	0.37	0.89
A14G|A20T|A56C|A58G|T59G	NA	NA	NA	NA	NA	0.73	0.45	0.91
A14G|A20T|A57C|A58T	NA	NA	NA	NA	NA	0.56	0.27	0.81
A14G|A20T|A57T	3.03424	NA	NA	NA	NA	0.3	0.1	0.58
A14G|A20T|T54A|A56G	NA	NA	NA	NA	NA	0.5	0.19	0.81
A14G|A56C|A57C	3.44928	NA	NA	NA	NA	0.33	0.13	0.59
A14G|A56C|A58C	3.03424	NA	NA	NA	NA	0.25	0.03	0.66
A14G|A56G	1.28192	3.05128	0.13	0.01	0.42	0.4	0.1	0.96
A14G|A56G|A57G	5.68194	NA	NA	NA	NA	0.02	0.01	0.09
A14G|A56G|A58T	5.12171	NA	NA	NA	NA	0.59	0.43	0.74
A14G|A56T|A57G|A58T	4.77121	NA	NA	NA	NA	0.2	0.02	0.58
A14G|A56T|A57T|A58G	8.12171	NA	NA	NA	NA	0.76	0.55	0.91
A14G|A56T|A58T|T59A	4.61921	NA	NA	NA	NA	0.67	0.23	0.95
A14G|A56T|A58T|T59G	NA	NA	NA	NA	NA	0.17	0.02	0.52
A14G|A57G|T59C	4.92733	NA	NA	NA	NA	0.15	0.03	0.39
A14G|A57T|A58G	3.54882	NA	NA	NA	NA	0.2	0.02	0.58
A14G|A57T|T59C	3.51967	NA	NA	NA	NA	0.29	0.07	0.62
A14G|A58C|T59C	4.6928	0.807647	NA	NA	NA	0.35	0.04	0.63
A14G|A58G	-1.20943	0.176397	NA	NA	NA	0.25	0.03	0.66
A14G|A58G|T59G	4.25336	1.10433	NA	NA	NA	0.28	0.07	0.56
A14G|C55T|A58T	1.44084	0.383918	NA	NA	NA	0.26	0.03	0.69
A14G|G15A|A58G|T59G	NA	NA	NA	NA	NA	0.25	0.03	0.66
A14G|G15A|G16C|A57C	NA	NA	NA	NA	NA	0.73	0.45	0.91
A14G|G15A|G16T	2.57481	NA	NA	NA	NA	0.25	0.03	0.66
A14G|G15A|T59A	2.77121	NA	NA	NA	NA	0.4	0.11	0.76
A14G|G15C|G18A|A56G|A57G	NA	NA	NA	NA	NA	0.4	0.11	0.76
A14G|G15C|G18C|A58T	NA	NA	NA	NA	NA	0.25	0.03	0.66
A14G|G15C|T19G|A58C|T59C	NA	NA	NA	NA	NA	0.62	0.32	0.87
A14G|G15T|A20T|T53A|A56T|T59C	NA	NA	NA	NA	NA	0.73	0.45	0.91
A14G|G15T|G16C|G17T|T59G	8.20417	NA	NA	NA	NA	0.19	0.12	0.29
A14G|G15T|G18A|T19C|T53G|T59C	NA	NA	NA	NA	NA	0.2	0.02	0.58
A14G|G15T|G18A|T19G|A56T|A58T	NA	NA	NA	NA	NA	0.4	0.11	0.76
A14G|G16A	-0.931541	NA	NA	NA	NA	0.25	0.03	0.66
A14G|G16A|A20T|T59C	NA	NA	NA	NA	NA	0.2	0.02	0.69
A14G|G16A|A56T	3.29885	0.909503	NA	NA	NA	0.26	0.03	0.57
A14G|G16A|A56T|T59C	10.1704	NA	NA	NA	NA	0.41	0.35	0.47
A14G|G16A|A57C	3.0993	0.678955	NA	NA	NA	0.2	0.03	0.76
A14G|G16A|C55G|A57G|A58T	NA	NA	NA	NA	NA	0.17	0.02	0.52
A14G|G16A|G18T|T19C|A56C|A58G	NA	NA	NA	NA	NA	0.25	0.03	0.66
A14G|G16A|T19A|A57G	NA	NA	NA	NA	NA	0.56	0.27	0.81
A14G|G16A|T19G|A57C	NA	NA	NA	NA	NA	0.38	0.13	0.68
A14G|G16A|T53C	3.69562	1.30614	NA	NA	NA	0.38	0.06	0.75
A14G|G16A|T53G|A56C	5.77121	NA	NA	NA	NA	0.05	0.01	0.2
A14G|G16A|T54A	NA	NA	NA	NA	NA	0.33	0.09	0.68
A14G|G16C	1.02009	0.707693	NA	NA	NA	0.44	0.19	0.81
A14G|G16C|A20G|A56C	NA	NA	NA	NA	NA	0.4	0.11	0.76
A14G|G16C|A56C	5.17736	0.3329	NA	NA	NA	0.53	0.27	0.84
A14G|G16C|A57G|T59C	7.94113	NA	NA	NA	NA	0.03	0.01	0.08
A14G|G16C|A57T	5.38381	4.31336	NA	NA	NA	0.23	0.03	0.65
A14G|G16C|C55T|A58T	5.03424	NA	NA	NA	NA	0.25	0.03	0.66
A14G|G16C|G17C|A20G|T53G|A56G	NA	NA	NA	NA	NA	0.17	0.02	0.52
A14G|G16C|G17T|A56G|A57T|T59A	NA	NA	NA	NA	NA	0.15	0.03	0.39
A14G|G16C|T19A|A57G	NA	NA	NA	NA	NA	0.79	0.55	0.93
A14G|G16C|T19C|T53A	NA	NA	NA	NA	NA	0.5	0.19	0.81
A14G|G16T|A56C|A58C	NA	NA	NA	NA	NA	0.25	0.03	0.66
A14G|G16T|A56G|A57G	NA	NA	NA	NA	NA	0.33	0.09	0.68
A14G|G16T|A56G|A58G	5.51967	NA	NA	NA	NA	0.93	0.73	0.99
A14G|G16T|A58T	3.94155	4.11155	NA	NA	NA	0.53	0.11	0.89
A14G|G16T|G17T|T53A|A57T	3.29728	NA	NA	NA	NA	0.33	0.11	0.63
A14G|G16T|T59C	6.49368	NA	NA	NA	NA	0.64	0.37	0.86
A14G|G17A|A56G|A58T	NA	NA	NA	NA	NA	0.25	0.03	0.66
A14G|G17A|A58C|T59C	NA	NA	NA	NA	NA	0.17	0.02	0.52
A14G|G17A|T19G|A57T	NA	NA	NA	NA	NA	0.4	0.11	0.76
A14G|G17A|T54A|A56G	5.61921	NA	NA	NA	NA	0.33	0.09	0.68
A14G|G17C|G18A	4.71232	NA	NA	NA	NA	0.38	0.13	0.68
A14G|G17T|A20T|A56T|T59C	NA	NA	NA	NA	NA	0.4	0.11	0.76
A14G|G17T|A56G|A57C	5.35617	NA	NA	NA	NA	0.4	0.11	0.76
A14G|G17T|A58G	5.41276	NA	NA	NA	NA	0.62	0.37	0.83
A14G|G17T|T19C|A57T	NA	NA	NA	NA	NA	0.25	0.03	0.66
A14G|G17T|T53A|A58T|T59A	NA	NA	NA	NA	NA	0.17	0.02	0.52
A14G|G18A|A57C|T59G	NA	NA	NA	NA	NA	0.25	0.03	0.66
A14G|G18A|A57G	6.25664	NA	NA	NA	NA	0.71	0.47	0.89
A14G|G18A|T59A	3.51967	NA	NA	NA	NA	0.43	0.15	0.74
A14G|G18C|A57G	3.44928	NA	NA	NA	NA	0.5	0.24	0.76
A14G|G18T	0.378892	NA	NA	NA	NA	0.5	0.24	0.76
A14G|G18T|A56C	3.3338	NA	NA	NA	NA	0.62	0.32	0.87
A14G|G18T|C55T	3.38217	NA	NA	NA	NA	0.14	0.02	0.48
A14G|G18T|T59C	5.44928	NA	NA	NA	NA	0.13	0.01	0.42
A14G|T19A|A20C|A57T	6.8416	NA	NA	NA	NA	0.57	0.26	0.85
A14G|T19A|A20T	3.35617	NA	NA	NA	NA	0.4	0.11	0.76
A14G|T19A|A20T|A23C|A56T|A58T|T59A	NA	NA	NA	NA	NA	0.18	0.04	0.44
A14G|T19A|A57T	3.81185	NA	NA	NA	NA	0.5	0.19	0.81
A14G|T19A|A58G|T59A	NA	NA	NA	NA	NA	0.25	0.03	0.66
A14G|T19A|T54A	3.81185	NA	NA	NA	NA	0.5	0.19	0.81
A14G|T19G|A56G|A57T	NA	NA	NA	NA	NA	0.25	0.03	0.66
A14G|T19G|A58T	2.77121	NA	NA	NA	NA	0.4	0.11	0.76
A14G|T19G|G22A|A58T	NA	NA	NA	NA	NA	0.4	0.11	0.76
A14G|T53A|T59G	3.18625	NA	NA	NA	NA	0.4	0.11	0.76
A14G|T53C	0.875718	0.851544	0.25	0.03	0.66	0.38	0.15	0.71
A14G|T54A|A56G	2.67343	1.27475	NA	NA	NA	0.39	0.05	0.72
A14T|A20C|A56T|T59C	NA	NA	NA	NA	NA	0.5	0.19	0.81
A14T|A20C|C55T|A56C	7.03424	NA	NA	NA	NA	0.87	0.58	0.99
A14T|A20C|T53G|A56G	NA	NA	NA	NA	NA	0.29	0.07	0.62
A14T|A20T|A56C|A58T	NA	NA	NA	NA	NA	0.5	0.19	0.81
A14T|A20T|A57T	1.44928	NA	NA	NA	NA	0.25	0.03	0.66
A14T|A20T|A58G	2.71232	NA	NA	NA	NA	0.25	0.03	0.66
A14T|A20T|T59G	3.81185	NA	NA	NA	NA	0.17	0.02	0.52
A14T|A56C|T59A	3.18625	NA	NA	NA	NA	0.2	0.02	0.58
A14T|A56T|A57T|T59C	4.44928	NA	NA	NA	NA	0.25	0.03	0.66
A14T|A56T|A58T	3.5103	0.154016	NA	NA	NA	0.25	0.07	0.76
A14T|A56T|A58T|T59C	5.25664	NA	NA	NA	NA	0.57	0.26	0.85
A14T|A56T|T59A	4.61921	NA	NA	NA	NA	0.17	0.02	0.52
A14T|A57C|A58C	4.03424	NA	NA	NA	NA	0.22	0.05	0.52
A14T|A57C|A58G	6.33541	NA	NA	NA	NA	0.19	0.11	0.28
A14T|A57G|T59C	2.86432	NA	NA	NA	NA	0.25	0.03	0.66
A14T|A58T|T59C	3.61921	NA	NA	NA	NA	0.17	0.02	0.89
A14T|C55G	-0.833653	NA	0.14	0.02	0.48	0.2	0.02	0.58
A14T|C55T|A56C	4.27936	NA	NA	NA	NA	0.16	0.07	0.3
A14T|C55T|A56G	3.54882	NA	NA	NA	NA	0.3	0.1	0.58
A14T|G15C|A57T	3.03424	NA	NA	NA	NA	0.2	0.02	0.58
A14T|G15C|G16T|A57T	NA	NA	NA	NA	NA	0.25	0.08	0.51
A14T|G15C|G16T|T19G	4.44928	NA	NA	NA	NA	0.5	0.21	0.78
A14T|G15C|T19G|T53A|A58G	NA	NA	NA	NA	NA	0.54	0.3	0.77
A14T|G15T	-0.414217	NA	0.25	0.06	0.56	0.33	0.09	0.68
A14T|G15T|G18T|A56T	NA	NA	NA	NA	NA	0.4	0.11	0.76
A14T|G15T|T59G	2.26871	NA	NA	NA	NA	0.2	0.02	0.58
A14T|G16A|A20T|A56C|A58T	NA	NA	NA	NA	NA	0.5	0.19	0.81
A14T|G16A|G17T|A20G|C55T|A56C	NA	NA	NA	NA	NA	0.57	0.26	0.85
A14T|G16A|T19A|T53A	NA	NA	NA	NA	NA	0.13	0.01	0.42
A14T|G16A|T19G|A58T	5.52693	NA	NA	NA	NA	0.5	0.19	0.81
A14T|G16A|T31C|A58T	NA	NA	NA	NA	NA	0.4	0.11	0.76
A14T|G16A|T54A|A56G|A58T	NA	NA	NA	NA	NA	0.2	0.02	0.58
A14T|G16A|T54A|C55T|A56G|T59A	NA	NA	NA	NA	NA	0.4	0.11	0.76
A14T|G16A|T59A	4.03424	NA	NA	NA	NA	0.4	0.11	0.76
A14T|G16C|A20G|A57C	6.03424	NA	NA	NA	NA	0.25	0.03	0.66
A14T|G16C|A56T|A58C	6.03424	NA	NA	NA	NA	0.13	0.01	0.42
A14T|G16C|A56T|A58T	5.8416	NA	NA	NA	NA	0.57	0.26	0.85
A14T|G16C|A57G	4.36233	1.32221	NA	NA	NA	0.26	0.07	0.58
A14T|G16C|A58T	4.03424	NA	NA	NA	NA	0.4	0.11	0.76
A14T|G16C|G17A	3.03424	NA	NA	NA	NA	0.29	0.07	0.62
A14T|G16C|G17A|T19C|A20T|A57T	NA	NA	NA	NA	NA	0.57	0.26	0.85
A14T|G16C|G17T|A57G	NA	NA	NA	NA	NA	0.81	0.59	0.94
A14T|G16C|T19G|A58G	5.20417	NA	NA	NA	NA	0.56	0.27	0.81
A14T|G16T	-2.20416	NA	NA	NA	NA	0.5	0.1	0.9
A14T|G16T|A20C|A58G|T59A	NA	NA	NA	NA	NA	0.39	0.22	0.58
A14T|G16T|A20G|A56T|A58C	NA	NA	NA	NA	NA	0.57	0.26	0.85
A14T|G16T|A20T|A56C|A57G	NA	NA	NA	NA	NA	0.25	0.03	0.66
A14T|G16T|A20T|A57G	NA	NA	NA	NA	NA	0.25	0.03	0.66
A14T|G16T|A56T|T59A	5.03424	NA	NA	NA	NA	0.25	0.03	0.66
A14T|G16T|C55T|A58C	4.8416	NA	NA	NA	NA	0.29	0.07	0.62
A14T|G16T|G17T|A56T|A58T	NA	NA	NA	NA	NA	0.4	0.11	0.76
A14T|G16T|T19A|A20C|A57C	NA	NA	NA	NA	NA	0.25	0.03	0.66
A14T|G16T|T19A|A56T|A58T	NA	NA	NA	NA	NA	0.25	0.03	0.66
A14T|G16T|T19C|A57G	5.20417	NA	NA	NA	NA	0.56	0.27	0.81
A14T|G16T|T54A|A58G	NA	NA	NA	NA	NA	0.4	0.16	0.67
A14T|G17C|A20T|A56T|A58G	NA	NA	NA	NA	NA	0.25	0.03	0.66
A14T|G17T|A20T|A56T	4.35617	NA	NA	NA	NA	0.4	0.11	0.76
A14T|G18A|A20T	2.39039	NA	NA	NA	NA	0.13	0.01	0.42
A14T|G18A|A20T|A57T	6.03424	NA	NA	NA	NA	0.25	0.03	0.66
A14T|G18A|A56G|A58T	6.35617	NA	NA	NA	NA	0.4	0.11	0.76
A14T|G18A|T19A|T59G	6.61921	NA	NA	NA	NA	0.5	0.19	0.81
A14T|G18T|A56T	5.90871	NA	NA	NA	NA	0.73	0.45	0.91
A14T|G18T|T19C|A58C|T59G	NA	NA	NA	NA	NA	0.33	0.11	0.63
A14T|G22A|A56T	NA	NA	NA	NA	NA	0.2	0.02	0.58
A14T|G45T|A56T	NA	NA	NA	NA	NA	0.4	0.11	0.76
A14T|T19A|A56C|T59G	6.8416	NA	NA	NA	NA	0.14	0.02	0.48
A14T|T19A|A57G|A58G|T59A	NA	NA	NA	NA	NA	0.03	0.01	0.11
A14T|T19A|A58C	3.29728	NA	NA	NA	NA	0.17	0.02	0.52
A14T|T19A|A58G	4.59133	2.86785	NA	NA	NA	0.33	0.04	0.73
A14T|T19A|A58G|T59G	NA	NA	NA	NA	NA	0.01	0.01	0.05
A14T|T19A|A58T|T59C	NA	NA	NA	NA	NA	0.2	0.02	0.58
A14T|T19C|A56G|A58T|T59G	NA	NA	NA	NA	NA	0.4	0.11	0.76
A14T|T19C|A56T	5.03424	NA	NA	NA	NA	0.25	0.03	0.66
A14T|T19C|A58C	5.35617	NA	NA	NA	NA	0.2	0.02	0.58
A14T|T19C|T59C	3.44928	NA	NA	NA	NA	0.33	0.09	0.68
A14T|T19G|A56C	4.39681	NA	NA	NA	NA	0.67	0.37	0.89
A14T|T19G|A56G|T59G	NA	NA	NA	NA	NA	0.2	0.02	0.58
A14T|T19G|A58G	3.32714	0.869493	NA	NA	NA	0.22	0.03	0.64
A14T|T19G|C55T|A58G	NA	NA	NA	NA	NA	0.23	0.11	0.41
A14T|T19G|G51T|A57G|A58T	NA	NA	NA	NA	NA	0.33	0.09	0.68
A14T|T19G|T59C	8.6781	NA	NA	NA	NA	0.56	0.38	0.73
A14T|T53A|A56G	3.15977	NA	NA	NA	NA	0.17	0.02	0.52
A14T|T53A|A56G|A57C	NA	NA	NA	NA	NA	0.25	0.03	0.66
A14T|T53A|A58G|T59A	NA	NA	NA	NA	NA	0.56	0.27	0.81
A14T|T53A|T59C	3.03424	NA	NA	NA	NA	0.25	0.03	0.66
A14T|T53C	1.10824	NA	NA	NA	NA	0.2	0.05	0.48
A14T|T53C|T59A	5.49368	NA	NA	NA	NA	0.73	0.45	0.91
A14T|T53G	1.06411	0.869493	NA	NA	NA	0.31	0.07	0.58
A14T|T53G|A56G	3.77121	NA	NA	NA	NA	0.2	0.02	0.58
A14T|T54A|A56G	3.90871	NA	NA	NA	NA	0.55	0.29	0.79
A20C|A56G	-0.0318457	NA	NA	NA	NA	0.75	0.34	0.97
A20C|A56T	1.11285	0.376241	NA	NA	NA	0.29	0.06	0.65
A20C|A56T|A57G	6.61921	NA	NA	NA	NA	0.33	0.09	0.68
A20C|A57C|A58G	5.03424	NA	NA	NA	NA	0.5	0.21	0.78
A20C|A57T	0.659665	1.03203	NA	NA	NA	0.44	0.13	0.75
A20C|A58G|T59G	5.44928	NA	NA	NA	NA	0.13	0.01	0.42
A20C|A58T|T59G	3.44928	NA	NA	NA	NA	0.25	0.03	0.66
A20C|T54A|A56G	4.03424	NA	NA	NA	NA	0.5	0.19	0.81
A20G|A33G	NA	NA	NA	NA	NA	0.17	0.02	0.52
A20G|A56G|A58T|T59G	7.42656	NA	NA	NA	NA	0.38	0.2	0.58
A20G|A56T|T59C	6.10463	NA	NA	NA	NA	0.14	0.04	0.32
A20G|A57G|A58T	5.44928	NA	NA	NA	NA	0.62	0.32	0.87
A20G|A58C|T59A	5.03424	NA	NA	NA	NA	0.5	0.19	0.81
A20G|A58C|T59G	2.22689	NA	NA	NA	NA	0.25	0.03	0.66
A20G|A58T	0.862601	1.53992	NA	NA	NA	0.34	0.1	0.71
A20G|A58T|T59C	6.8416	NA	NA	NA	NA	0.57	0.26	0.85
A20G|G40A|A56G|A57C	NA	NA	NA	NA	NA	0.43	0.15	0.74
A20G|T53A|T54A	4.44928	NA	NA	NA	NA	0.25	0.06	0.56
A20G|T53G	0.201353	NA	NA	NA	NA	0.25	0.03	0.66
A20G|T54A	-0.747116	NA	0.25	0.03	0.66	0.5	0.1	0.9
A20G|T54A|A56G	4.03424	NA	NA	NA	NA	0.17	0.02	0.52
A20G|T59A	2.53174	NA	NA	NA	NA	0.5	0.26	0.74
A20T|A56C|A58C	6.58883	NA	NA	NA	NA	0.68	0.55	0.8
A20T|A56T|A57G	3.35659	3.41479	NA	NA	NA	0.67	0.15	0.93
A20T|A57C	-0.0867719	NA	NA	NA	NA	0.4	0.11	0.76
A20T|A57C|A58T	3.11671	NA	NA	NA	NA	0.67	0.37	0.89
A20T|A57G|A58G|T59G	NA	NA	NA	NA	NA	0.4	0.11	0.76
A20T|A57T|A58T	1.08005	NA	NA	NA	NA	0.25	0.03	0.66
A20T|A58C|T59A	5.25664	NA	NA	NA	NA	0.43	0.21	0.66
A20T|A58G|T59G	4.29728	NA	NA	NA	NA	0.17	0.02	0.52
A20T|C55G|T59C	4.25664	NA	NA	NA	NA	0.57	0.26	0.85
A20T|C55T	-0.549948	0.631712	NA	NA	NA	0.48	0.12	0.78
A20T|C55T|A56G	3.77121	NA	NA	NA	NA	0.2	0.02	0.58
A20T|T53C|C55A|A57C	6.03424	NA	NA	NA	NA	0.42	0.19	0.67
[truncated: 2,880 more rows]

## Sheet: Figure 3
Figure 3d,e: Numbers of transfected cells, reporter positive cells, and % positive cells for each tRNA in the presence and absence of a CMV promoter
Condition	CMV Promoter	Experiment	Fully Transfected (# Cells)	Reporter+ (# Cells)	Percent Reporter+
Human tRNA-Gly	-	1	726	107	14.7383
Human tRNA-Gly	+	1	14402	3003	20.8513
G17A/A20G	-	1	15621	1374	8.79585
G17A/A20G	+	1	15442	1441	9.33169
T54C/A58C	-	1	12532	616	4.91542
T54C/A58C	+	1	14805	636	4.29585
G17T/C55A	-	1	15567	1290	8.28676
G17T/C55A	+	1	14788	1074	7.26265
G9C/A56T	-	1	17892	1687	9.42879
G9C/A56T	+	1	18198	1808	9.93516
G18T/C55G	-	1	15790	1474	9.33502
G18T/C55G	+	1	16352	1395	8.53107
Delta	-	1	13238	155	1.17087
Delta	+	1	15665	704	4.4941
Delta-C55A	-	1	10753	2	0.1
Delta-C55A	+	1	9945	10	0.100553
Delta-T54C/A58C	-	1	11449	1	0.1
Delta-T54C/A58C	+	1	9294	3	0.1
Delta-G9C/A56T	-	1	10813	404	3.73624
Delta-G9C/A56T	+	1	12403	680	5.48254
Delta-C55G	-	1	11723	1	0.1
Delta-C55G	+	1	10572	111	1.04994
No Promoter	NA	1	12260	5	0.1
U6	NA	1	14566	4085	28.0448
Human tRNA-Gly	-	2	18514	10252	55.3743
Human tRNA-Gly	+	2	24710	14084	56.9972
G17A/A20G	-	2	18847	4451	23.6165
G17A/A20G	+	2	20398	5555	27.2331
T54C/A58C	-	2	12299	1249	10.1553
T54C/A58C	+	2	15628	1476	9.44459
G17T/C55A	-	2	17708	3450	19.4827
G17T/C55A	+	2	19205	3972	20.6821
G9C/A56T	-	2	20476	5589	27.2954
G9C/A56T	+	2	20463	5874	28.7055
G18T/C55G	-	2	20459	5124	25.0452
G18T/C55G	+	2	20353	4698	23.0826
Delta	-	2	10988	355	3.2308
Delta	+	2	16538	1684	10.1826
Delta-C55A	-	2	10557	0	0.1
Delta-C55A	+	2	11783	25	0.21217
Delta-T54C/A58C	-	2	11933	3	0.1
Delta-T54C/A58C	+	2	12163	2	0.1
Delta-G9C/A56T	-	2	14900	1076	7.22148
Delta-G9C/A56T	+	2	16208	2007	12.3828
Delta-C55G	-	2	9615	2	0.1
Delta-C55G	+	2	11316	73	0.645104
No Promoter	NA	2	9092	0	0.1
U6	NA	2	8245	4466	54.1662
Human tRNA-Gly	-	3	6905	4384	63.4902
Human tRNA-Gly	+	3	7437	4830	64.9455
Human tRNA-Pro	-	3	5102	2672	52.3716
Human tRNA-Pro	+	3	5628	3330	59.1684
G17A/A20G	-	3	9473	2489	26.2747
G17A/A20G	+	3	9557	2748	28.7538
T54C/A58C	-	3	10715	1111	10.3686
T54C/A58C	+	3	7864	934	11.8769
G17T/C55A	-	3	7455	1494	20.0402
G17T/C55A	+	3	10051	2131	21.2019
G9C/A56T	-	3	6810	1995	29.2952
G9C/A56T	+	3	12123	3557	29.3409
G18T/C55G	-	3	7478	1743	23.3084
G18T/C55G	+	3	10083	2587	25.657
Delta	-	3	11745	448	3.81439
Delta	+	3	8967	995	11.0962
Delta-C55A	-	3	8909	2	0.1
Delta-C55A	+	3	10782	44	0.408088
Delta-T54C/A58C	-	3	6704	1	0.1
Delta-T54C/A58C	+	3	7055	12	0.170092
Delta-G9C/A56T	-	3	8315	801	9.63319
Delta-G9C/A56T	+	3	10674	1259	11.795
Delta-C55G	-	3	9390	4	0.1
Delta-C55G	+	3	10634	262	2.4638
No Promoter	NA	3	11131	8	0.1
U6	NA	3	9717	6234	64.1556
Human tRNA-Gly	-	4	7617	5148	67.5857
Human tRNA-Gly	+	4	7155	4899	68.4696
Human tRNA-Pro	-	4	8860	5088	57.4266
Human tRNA-Pro	+	4	8902	5675	63.7497
G17A/A20G	-	4	5442	1208	22.1977
G17A/A20G	+	4	7916	2139	27.0212
T54C/A58C	-	4	5647	775	13.7241
T54C/A58C	+	4	6283	778	12.3826
G17T/C55A	-	4	7454	1470	19.721
G17T/C55A	+	4	8411	1719	20.4375
G9C/A56T	-	4	7513	1626	21.6425
G9C/A56T	+	4	8198	2358	28.7631
G18T/C55G	-	4	8373	1781	21.2708
G18T/C55G	+	4	8659	2080	24.0212
Delta	-	4	7217	358	4.96051
Delta	+	4	7216	889	12.3198
Delta-C55A	-	4	6495	5	0.1
Delta-C55A	+	4	5912	68	1.1502
Delta-T54C/A58C	-	4	8981	5	0.1
Delta-T54C/A58C	+	4	7886	25	0.317017
Delta-G9C/A56T	-	4	5768	709	12.292
Delta-G9C/A56T	+	4	6908	1026	14.8523
Delta-C55G	-	4	5247	4	0.1
Delta-C55G	+	4	5326	189	3.54863
No Promoter	NA	4	6658	4	0.1
U6	NA	4	9513	6127	64.4066
Human tRNA-Gly	-	5	8985	6188	68.8703
Human tRNA-Gly	+	5	10185	7207	70.7609
Human tRNA-Pro	-	5	11179	6375	57.0266
Human tRNA-Pro	+	5	11423	7610	66.62
G17A/A20G	-	5	10945	2881	26.3225
G17A/A20G	+	5	11445	3309	28.9122
T54C/A58C	-	5	8903	1430	16.062
T54C/A58C	+	5	8334	1145	13.7389
G17T/C55A	-	5	14142	2962	20.9447
G17T/C55A	+	5	12943	2849	22.0119
G9C/A56T	-	5	13006	3298	25.3575
G9C/A56T	+	5	15264	4730	30.9879
G18T/C55G	-	5	13066	3179	24.3303
G18T/C55G	+	5	12036	2494	20.7212
Delta	-	5	10177	657	6.45573
Delta	+	5	12721	1883	14.8023
Delta-C55A	-	5	7924	8	0.100959
Delta-C55A	+	5	13611	150	1.10205
Delta-T54C/A58C	-	5	10732	6	0.1
Delta-T54C/A58C	+	5	9191	30	0.326406
Delta-G9C/A56T	-	5	8404	1140	13.565
Delta-G9C/A56T	+	5	12222	1787	14.6212
Delta-C55G	-	5	11028	15	0.136017
Delta-C55G	+	5	11076	528	4.76706
No Promoter	NA	5	11944	7	0.1
U6	NA	5	14624	10101	69.0714
Figure 3f: log10(% Reporter+ in (+)CMV)-log10(% Reporter+ in (-)CMV) for each experiment with indicated tRNA flanking the sgRNA
Condition	Experiment	Log10(ON)-Log10(OFF)
Human tRNA-Gly	1	0.150685
G17A/A20G	1	0.0256825
T54C/A58C	1	-0.0585116
G17T/C55A	1	-0.0572899
G9C/A56T	1	0.0227186
G18T/C55G	1	-0.039112
Delta	1	0.584133
Delta-C55A	1	0.00239521
Delta-T54C/A58C	1	0
Delta-G9C/A56T	1	0.166547
Delta-C55G	1	1.02117
U6	1	2.44785
Human tRNA-Gly	2	0.0125449
G17A/A20G	2	0.0618811
T54C/A58C	2	-0.0315097
G17T/C55A	2	0.0259453
G9C/A56T	2	0.0218756
G18T/C55G	2	-0.0354401
Delta	2	0.498549
Delta-C55A	2	0.326684
Delta-T54C/A58C	2	0
Delta-G9C/A56T	2	0.234192
Delta-C55G	2	0.80963
U6	2	2.73373
Human tRNA-Gly	3	0.00984249
Human tRNA-Pro	3	0.0529941
G17A/A20G	3	0.0391578
T54C/A58C	3	0.0589815
G17T/C55A	3	0.0244712
G9C/A56T	3	0.000677972
G18T/C55G	3	0.0416947
Delta	3	0.463751
Delta-C55A	3	0.610753
Delta-T54C/A58C	3	0.230684
Delta-G9C/A56T	3	0.0879283
Delta-C55G	3	1.3916
U6	3	2.80723
Human tRNA-Gly	4	0.00564322
Human tRNA-Pro	4	0.0453649
G17A/A20G	4	0.0853966
T54C/A58C	4	-0.0446714
G17T/C55A	4	0.0155003
G9C/A56T	4	0.123529
G18T/C55G	4	0.0528128
Delta	4	0.395079
Delta-C55A	4	1.06077
Delta-T54C/A58C	4	0.501083
Delta-G9C/A56T	4	0.082174
Delta-C55G	4	1.55006
U6	4	2.80893
Human tRNA-Gly	5	0.0117613
Human tRNA-Pro	5	0.0675272
G17A/A20G	5	0.0407535
T54C/A58C	5	-0.0678477
G17T/C55A	5	0.0215833
G9C/A56T	5	0.0870859
G18T/C55G	5	-0.0697336
Delta	5	0.360383
Delta-C55A	5	1.03806
Delta-T54C/A58C	5	0.513758
Delta-G9C/A56T	5	0.0325635
Delta-C55G	5	1.54466
U6	5	2.8393

## Sheet: Figure 4
Figure 4a: Numbers of transfected cells, NGFR positive cells, and % positive cells for each tRNA in the presence and absence of a CMV promoter
Condition	Antibiotic Selection	Experiment	CMV Promoter	Fully Transfected (# Cells)	Reporter+ (# Cells)	Percent Reporter+
Scrambled	No	1	-	17093	19	0.111157
U6	No	1	+	16028	5711	35.6314
Delta-C55G/Delta-C55G	No	1	-	20173	34	0.168542
Delta-C55G/Delta-C55G	No	1	+	26725	145	0.542563
Delta-C55G/Delta	No	1	-	18893	35	0.185254
Delta-C55G/Delta	No	1	+	23185	97	0.418374
Delta-C55A/Delta	No	1	-	19398	37	0.190741
Delta-C55A/Delta	No	1	+	23401	120	0.512799
Delta/Delta	No	1	-	22744	67	0.294583
Delta/Delta	No	1	+	26123	276	1.05654
tRNApro/tRNApro	No	1	-	24547	9728	39.6301
tRNApro/tRNApro	No	1	+	26373	10272	38.9489
Scrambled	No	2	-	20781	20	0.0962418
U6	No	2	+	28818	15177	52.665
Delta-C55G/Delta-C55G	No	2	-	20783	14	0.0673627
Delta-C55G/Delta-C55G	No	2	+	25528	66	0.25854
Delta-C55G/Delta	No	2	-	24161	14	0.0579446
Delta-C55G/Delta	No	2	+	23530	52	0.220994
Delta-C55A/Delta	No	2	-	21779	30	0.137747
Delta-C55A/Delta	No	2	+	28456	102	0.358448
Delta/Delta	No	2	-	26537	103	0.388137
Delta/Delta	No	2	+	23478	189	0.805009
tRNApro/tRNApro	No	2	-	17948	9162	51.0475
tRNApro/tRNApro	No	2	+	21137	10173	48.1289
Scrambled	No	3	-	34201	35	0.102336
U6	No	3	+	31866	14002	43.9402
Delta-C55G/Delta-C55G	No	3	-	31085	20	0.0643397
Delta-C55G/Delta-C55G	No	3	+	30783	61	0.198161
Delta-C55G/Delta	No	3	-	29994	18	0.060012
Delta-C55G/Delta	No	3	+	31111	89	0.286072
Delta-C55A/Delta	No	3	-	30001	38	0.126662
Delta-C55A/Delta	No	3	+	31506	61	0.193614
Delta/Delta	No	3	-	31281	38	0.121479
Delta/Delta	No	3	+	30860	197	0.638367
tRNApro/tRNApro	No	3	-	31536	16753	53.1234
tRNApro/tRNApro	No	3	+	29908	15671	52.3974
Scrambled	Yes	S1	-	25167	27	0.107283
U6	Yes	S1	+	20458	7055	34.4853
Delta-C55G/Delta-C55G	Yes	S1	-	39783	89	0.223714
Delta-C55G/Delta-C55G	Yes	S1	+	26026	147	0.56482
Delta-C55G/Delta	Yes	S1	-	18749	30	0.160009
Delta-C55G/Delta	Yes	S1	+	26513	189	0.712858
Delta-C55A/Delta	Yes	S1	-	28589	61	0.213369
Delta-C55A/Delta	Yes	S1	+	26903	143	0.531539
Delta/Delta	Yes	S1	-	26997	80	0.296329
Delta/Delta	Yes	S1	+	28796	349	1.21197
tRNApro/tRNApro	Yes	S1	-	22459	9956	44.3297
tRNApro/tRNApro	Yes	S1	+	20977	9592	45.7263
Scrambled	Yes	S2	-	51032	51	0.0999373
U6	Yes	S2	+	39198	11200	28.5729
Delta-C55G/Delta-C55G	Yes	S2	-	60199	89	0.147843
Delta-C55G/Delta-C55G	Yes	S2	+	63686	357	0.560563
Delta-C55G/Delta	Yes	S2	-	50758	89	0.175342
Delta-C55G/Delta	Yes	S2	+	58048	298	0.513368
Delta-C55A/Delta	Yes	S2	-	59554	91	0.152802
Delta-C55A/Delta	Yes	S2	+	58015	289	0.498147
Delta/Delta	Yes	S2	-	60288	208	0.345011
Delta/Delta	Yes	S2	+	64440	525	0.814711
tRNApro/tRNApro	Yes	S2	-	54615	24765	45.3447
tRNApro/tRNApro	Yes	S2	+	50606	20855	41.2105
Figure 4b: log10(% NGFR+ in (+)CMV)-log10(% NGFR+ in (-)CMV) for each experiment with indicated tRNA on the left/right of the sgRNA respectively
Condition	Antibiotic Selection	Experiment	Log10(ON)-Log10(OFF)
U6	No	1	2.5059
Delta-C55G/Delta-C55G	No	1	0.507742
Delta-C55G/Delta	No	1	0.353798
Delta-C55A/Delta	No	1	0.429502
Delta/Delta	No	1	0.554678
tRNApro/tRNApro	No	1	-0.00752966
U6	No	2	2.72152
Delta-C55G/Delta-C55G	No	2	0.412527
Delta-C55G/Delta	No	2	0.344381
Delta-C55A/Delta	No	2	0.415343
Delta/Delta	No	2	0.316815
tRNApro/tRNApro	No	2	-0.0255685
U6	No	3	2.63283
Delta-C55G/Delta-C55G	No	3	0.297019
Delta-C55G/Delta	No	3	0.456476
Delta-C55A/Delta	No	3	0.184289
Delta/Delta	No	3	0.720567
tRNApro/tRNApro	No	3	-0.00597664
U6	Yes	S1	2.5071
Delta-C55G/Delta-C55G	Yes	S1	0.402217
Delta-C55G/Delta	Yes	S1	0.64886
Delta-C55A/Delta	Yes	S1	0.396404
Delta/Delta	Yes	S1	0.611719
tRNApro/tRNApro	Yes	S1	0.0134713
U6	Yes	S2	2.45595
Delta-C55G/Delta-C55G	Yes	S2	0.578824
Delta-C55G/Delta	Yes	S2	0.466543
Delta-C55A/Delta	Yes	S2	0.513227
Delta/Delta	Yes	S2	0.373171
tRNApro/tRNApro	Yes	S2	-0.0415182
Figure 4d: Editing efficiency (%) as quantified from T7 endonuclease gels for each tRNA combination (left/right tRNA) an promoter combination
Condition	Promoter	Exp1	Exp2	Exp3
Scrambled	Control	0.316807	0.378238	0.707905
U6	Control	51.6504	31.254	34.7231
Delta-C55G/Delta-C55G	None	0.174153	0.124409	0.702901
Delta-C55G/Delta	None	0.422785	0.403339	0.641208
Delta-C55A/Delta	None	0.212479	0.219805	0.560551
Delta/Delta	None	2.68901	0.569632	0.841119
tRNApro/tRNApro	None	44.7441	27.0345	27.7995
Delta-C55G/Delta-C55G	CMV	10.6458	3.95832	4.4698
Delta-C55G/Delta	CMV	8.35485	4.39786	4.58781
Delta-C55A/Delta	CMV	8.58847	4.71946	4.71373
Delta/Delta	CMV	13.6263	6.29157	5.27378
tRNApro/tRNApro	CMV	45.6176	36.949	28.4661
Delta-C55G/Delta-C55G	PGK	0.749771	0.951551	0.338506
Delta-C55G/Delta	PGK	1.29522	0.545382	0.78635
Delta-C55A/Delta	PGK	1.10458	0.748181	0.404911
Delta/Delta	PGK	4.8079	1.19649	0.718702
tRNApro/tRNApro	PGK	47.3393	27.2632	32.3996

## Sheet: Figure 5
Figure 5: Numbers of transfected cells, Reporter positive cells, and % Reporter cells for each release method in the presence and absence of a CMV promoter
Experiment	Condition	Csy4 protein	CMV	Transfection+	Reporter+	Percent Reporter+
1	No Promoter	NA	NA	17985	2	0.0111204
1	U6	NA	NA	22541	18519	82.157
1	Delta-C55G tRNApro	NA	-	21663	8	0.0369293
1	Delta-C55G tRNApro	NA	+	23156	454	1.96061
1	Ribozyme	NA	-	23037	3	0.0130225
1	Ribozyme	NA	+	22949	4	0.01743
1	minpA Terminator	NA	-	23136	3	0.0129668
1	minpA Terminator	NA	+	24589	11	0.0447355
1	3pBox Terminator	NA	-	24503	2	0.01
1	3pBox Terminator	NA	+	24800	13	0.0524194
1	minCsy4	+	-	25059	1	0.01
1	minCsy4	+	+	26470	158	0.596902
1	minCsy4	-	-	26115	5	0.0191461
1	minCsy4	-	+	24528	3	0.0122309
1	Intron sgRNA	NA	-	23841	4	0.0167778
1	Intron sgRNA	NA	+	12916	59	0.456798
2	No Promoter	NA	NA	31688	1	0.01
2	U6	NA	NA	27252	17649	64.7622
2	Delta-C55G tRNApro	NA	-	33174	4	0.0120576
2	Delta-C55G tRNApro	NA	+	32153	198	0.615806
2	Ribozyme	NA	-	33120	1	0.01
2	Ribozyme	NA	+	33631	2	0.01
2	Histone Terminator	NA	-	34657	1	0.01
2	Histone Terminator	NA	+	30004	1	0.01
2	MALAT1 Terminator	NA	-	32713	2	0.01
2	MALAT1 Terminator	NA	+	36075	2	0.01
2	minpA Terminator	NA	-	32583	2	0.01
2	minpA Terminator	NA	+	23206	0	0.01
2	3pBox Terminator	NA	-	36476	1	0.01
2	3pBox Terminator	NA	+	34191	1	0.01
2	iBlue-minCsy4	+	-	32257	0	0.01
2	iBlue-minCsy4	+	+	31978	9	0.0281443
2	minCsy4	+	-	35006	1	0.01
2	minCsy4	+	+	31555	7	0.0221835
2	iBlue-minCsy4	-	-	32370	2	0.01
2	iBlue-minCsy4	-	+	26616	1	0.01
2	minCsy4	-	-	31524	6	0.0190331
2	minCsy4	-	+	24505	1	0.01
2	Intron sgRNA	NA	-	36128	1	0.01
2	Intron sgRNA	NA	+	26182	2	0.01
3	No Promoter	NA	NA	34357	4	0.0116425
3	U6	NA	NA	35250	23484	66.6213
3	Delta-C55G tRNApro	NA	-	38379	2	0.01
3	Delta-C55G tRNApro	NA	+	37102	202	0.544445
3	Ribozyme	NA	-	43136	1	0.01
3	Ribozyme	NA	+	41355	2	0.01
3	Histone Terminator	NA	-	41317	3	0.01
3	Histone Terminator	NA	+	38446	2	0.01
3	MALAT1 Terminator	NA	-	39029	2	0.01
3	MALAT1 Terminator	NA	+	37549	3	0.01
3	minpA Terminator	NA	-	37883	2	0.01
3	minpA Terminator	NA	+	33939	2	0.01
3	3pBox Terminator	NA	-	36339	2	0.01
3	3pBox Terminator	NA	+	34838	2	0.01
3	iBlue-minCsy4	+	-	36642	0	0.01
3	iBlue-minCsy4	+	+	35476	44	0.124028
3	minCsy4	+	-	37091	2	0.01
3	minCsy4	+	+	35567	42	0.118087
3	iBlue-minCsy4	-	-	35707	1	0.01
3	iBlue-minCsy4	-	+	36660	3	0.01
3	minCsy4	-	-	35223	3	0.01
3	minCsy4	-	+	35152	2	0.01
3	Intron sgRNA	NA	-	35861	0	0.01
3	Intron sgRNA	NA	+	27852	0	0.01
4	No Promoter	NA	NA	29069	2	0.01
4	U6	NA	NA	27502	18549	67.446
4	Delta-C55G tRNApro	NA	-	27891	3	0.0107562
4	Delta-C55G tRNApro	NA	+	26580	140	0.526712
4	Ribozyme	NA	-	31185	0	0.01
4	Ribozyme	NA	+	30008	1	0.01
4	Histone Terminator	NA	-	31201	1	0.01
4	Histone Terminator	NA	+	27812	1	0.01
4	MALAT1 Terminator	NA	-	29228	1	0.01
4	MALAT1 Terminator	NA	+	28417	2	0.01
4	minpA Terminator	NA	-	31048	1	0.01
4	minpA Terminator	NA	+	27578	2	0.01
4	3pBox Terminator	NA	-	29523	1	0.01
4	3pBox Terminator	NA	+	30042	1	0.01
4	iBlue-minCsy4	+	-	28188	2	0.01
4	iBlue-minCsy4	+	+	26722	17	0.063618
4	minCsy4	+	-	29454	0	0.01
4	minCsy4	+	+	27929	24	0.0859322
4	iBlue-minCsy4	-	-	30612	1	0.01
4	iBlue-minCsy4	-	+	29353	0	0.01
4	minCsy4	-	-	30553	0	0.01
4	minCsy4	-	+	28234	0	0.01
4	Intron sgRNA	NA	-	23730	2	0.01
4	Intron sgRNA	NA	+	22349	0	0.01
5	No Promoter	NA	NA	39882	1	0.01
5	U6	NA	NA	37477	28101	74.982
5	Delta-C55G tRNApro	NA	-	42629	3	0.01
5	Delta-C55G tRNApro	NA	+	40084	452	1.12763
5	Csy4 Full	+	-	33243	0	0.01
5	Csy4 Full	+	+	31696	79	0.249243
5	Csy4 Nano	+	-	31835	1	0.01
5	Csy4 Nano	+	+	32679	857	2.62248
5	iBlue-minCsy4	+	-	35086	0	0.01
5	iBlue-minCsy4	+	+	36800	172	0.467391
5	minCsy4	+	-	36327	2	0.01
5	minCsy4	+	+	36418	136	0.373442
5	Csy4 Full	-	-	41380	3	0.01
5	Csy4 Full	-	+	35612	4	0.0112322
5	Csy4 Nano	-	-	40434	14	0.0346243
5	Csy4 Nano	-	+	41988	2	0.01
5	iBlue-minCsy4	-	-	39982	1	0.01
5	iBlue-minCsy4	-	+	38842	0	0.01
5	minCsy4	-	-	39423	1	0.01
5	minCsy4	-	+	39040	0	0.01
6	No Promoter	NA	NA	31333	0	0.01
6	U6	NA	NA	29968	21375	71.3261
6	Delta-C55G tRNApro	NA	-	31264	0	0.01
6	Delta-C55G tRNApro	NA	+	28146	191	0.678604
6	Csy4 Full	+	-	31277	0	0.01
6	Csy4 Full	+	+	25600	7	0.0273438
6	Csy4 Nano	+	-	30354	0	0.01
6	Csy4 Nano	+	+	29637	103	0.347539
6	iBlue-minCsy4	+	-	26546	1	0.01
6	iBlue-minCsy4	+	+	26154	13	0.0497056
6	minCsy4	+	-	26926	0	0.01
6	minCsy4	+	+	28699	15	0.0522666
6	Csy4 Full	-	-	30871	0	0.01
6	Csy4 Full	-	+	31104	0	0.01
6	Csy4 Nano	-	-	31725	0	0.01
6	Csy4 Nano	-	+	32233	0	0.01
6	iBlue-minCsy4	-	-	31465	0	0.01
6	iBlue-minCsy4	-	+	29739	0	0.01
6	minCsy4	-	-	31855	0	0.01
6	minCsy4	-	+	30366	0	0.01
7	No Promoter	NA	NA	30625	1	0.01
7	U6	NA	NA	33121	24505	73.9863
7	Delta-C55G tRNApro	NA	-	31884	1	0.01
7	Delta-C55G tRNApro	NA	+	30235	313	1.03522
7	Csy4 Full	+	-	31158	0	0.01
7	Csy4 Full	+	+	28734	20	0.069604
7	Csy4 Nano	+	-	26886	0	0.01
7	Csy4 Nano	+	+	30528	277	0.907364
7	iBlue-minCsy4	+	-	29632	0	0.01
7	iBlue-minCsy4	+	+	25529	40	0.156685
7	minCsy4	+	-	28632	0	0.01
7	minCsy4	+	+	29588	25	0.0844937
7	Csy4 Full	-	-	34841	0	0.01
7	Csy4 Full	-	+	31729	0	0.01
7	Csy4 Nano	-	-	35369	1	0.01
7	Csy4 Nano	-	+	23129	0	0.01
7	iBlue-minCsy4	-	-	34172	0	0.01
7	iBlue-minCsy4	-	+	31024	0	0.01
7	minCsy4	-	-	34144	0	0.01
7	minCsy4	-	+	34171	0	0.01
Figure 5c: log10(% Reporter+ in (+)CMV)-log10(% Reporter+ in (-)CMV) for each experiment with indicated release mechanism/terminators
Condition	Experiment	Csy4 protein	Log10(ON)-Log10(OFF)
U6	1	NA	3.86852
Delta-C55G tRNApro	1	NA	1.72502
Ribozyme	1	NA	0.126601
minpA Terminator	1	NA	0.537819
3pBox Terminator	1	NA	0.719492
minCsy4	1	+	1.7759
minCsy4	1	-	-0.194621
Intron sgRNA	1	NA	1.43499
U6	2	NA	3.81132
Delta-C55G tRNApro	2	NA	1.70818
Ribozyme	2	NA	0
Histone Terminator	2	NA	0
MALAT1 Terminator	2	NA	0
minpA Terminator	2	NA	0
3pBox Terminator	2	NA	0
iBlue-minCsy4	2	+	0.449391
minCsy4	2	+	0.34603
iBlue-minCsy4	2	-	0
minCsy4	2	-	-0.27951
Intron sgRNA	2	NA	0
U6	3	NA	3.75757
Delta-C55G tRNApro	3	NA	1.73595
Ribozyme	3	NA	0
Histone Terminator	3	NA	0
MALAT1 Terminator	3	NA	0
minpA Terminator	3	NA	0
3pBox Terminator	3	NA	0
iBlue-minCsy4	3	+	1.09352
minCsy4	3	+	1.0722
iBlue-minCsy4	3	-	0
minCsy4	3	-	0
Intron sgRNA	3	NA	0
U6	4	NA	3.82896
Delta-C55G tRNApro	4	NA	1.68992
Ribozyme	4	NA	0
Histone Terminator	4	NA	0
MALAT1 Terminator	4	NA	0
minpA Terminator	4	NA	0
3pBox Terminator	4	NA	0
iBlue-minCsy4	4	+	0.80358
minCsy4	4	+	0.934156
iBlue-minCsy4	4	-	0
minCsy4	4	-	0
Intron sgRNA	4	NA	0
U6	5	NA	3.87496
Delta-C55G tRNApro	5	NA	2.05217
Csy4 Full	5	+	1.39662
Csy4 Nano	5	+	2.41871
iBlue-minCsy4	5	+	1.66968
minCsy4	5	+	1.57222
Csy4 Full	5	-	0.0504636
Csy4 Nano	5	-	-0.539381
iBlue-minCsy4	5	-	0
minCsy4	5	-	0
U6	6	NA	3.85325
Delta-C55G tRNApro	6	NA	1.83162
Csy4 Full	6	+	0.436858
Csy4 Nano	6	+	1.541
iBlue-minCsy4	6	+	0.696405
minCsy4	6	+	0.718224
Csy4 Full	6	-	0
Csy4 Nano	6	-	0
iBlue-minCsy4	6	-	0
minCsy4	6	-	0
U6	7	NA	3.86915
Delta-C55G tRNApro	7	NA	2.01503
Csy4 Full	7	+	0.842634
Csy4 Nano	7	+	1.95778
iBlue-minCsy4	7	+	1.19503
minCsy4	7	+	0.926824
Csy4 Full	7	-	0
Csy4 Nano	7	-	0
iBlue-minCsy4	7	-	0
minCsy4	7	-	0

## Sheet: Supplementary Figure 3
Supplementary Figure 3a: frequency of each number of mutations in the plasmid library for the (-)CMV libraries
Mutation Number	Exp1	Exp2	Exp3
0	0.030399	0.0300677	0.03075
1	0.118363	0.116995	0.116392
2	0.214571	0.214235	0.214453
3	0.247324	0.246525	0.248013
4	0.197142	0.197142	0.19783
5	0.116154	0.117753	0.115242
6	0.0519253	0.0530735	0.0522715
7	0.0179419	0.0179722	0.0182849
8	0.0048559	0.00498048	0.00544518
9	0.0011221	0.00107187	0.00106943
10	0.00019455	0.000154774	0.000228697
Supplementary Figure 3b: frequency of each number of mutations in the plasmid library for the (+)CMV libraries
Mutation Number	Exp1	Exp2	Exp3
0	0.0336071	0.0321446	0.0325393
1	0.121222	0.121677	0.121706
2	0.216688	0.21817	0.217972
3	0.2462	0.248173	0.246654
4	0.194015	0.19153	0.195247
5	0.114338	0.115489	0.112629
6	0.0508549	0.0496035	0.050246
7	0.0170548	0.0172598	0.0171278
8	0.00492194	0.00462486	0.00461842
9	0.000959167	0.00111072	0.00106106
10	0.000129927	0.00019902	0.000173121
Supplementary Figure 3c: frequency of mutations at each position in tRNA-Pro for the (-)CMV libraries
Position	Exp1	Exp2	Exp3
1	0.000225993	0.000297997	0.000196026
2	0.00150531	0.00172099	0.00120665
3	0.000306564	0.000304927	0.000230875
4	0.00018669	0.000203285	0.000150287
5	0.000113979	0.000127053	9.1479e-05
6	0.000611163	0.000577514	0.000514025
7	0.000306564	0.000344198	0.000274437
8	0.18069	0.181607	0.180499
9	0.190561	0.188859	0.189623
10	0.000668152	0.000746148	0.000686092
11	0.000277087	0.00042043	0.00029404
12	0.000204376	0.000214835	0.000182958
13	0.000279052	0.000360369	0.000370272
14	0.209224	0.211719	0.210911
15	0.196136	0.197632	0.198958
16	0.207341	0.206015	0.207627
17	0.211142	0.209229	0.209726
18	0.195792	0.195308	0.194186
19	0.1614	0.162538	0.163142
20	0.197905	0.201155	0.199424
21	0.000554173	0.000591374	0.000505312
22	0.000801783	0.000794659	0.000799352
23	0.000829295	0.0008501	0.000655599
24	0.000170968	0.000200975	0.000176424
25	0.000135596	0.000136293	0.000152465
26	0.00013363	0.000159394	0.000176424
27	0.000212237	0.000177874	0.000198204
28	0.00045002	0.000542863	0.000416011
29	0.00136578	0.0014022	0.00116745
30	0.00019062	0.000205595	0.000167711
31	0.000265296	0.000383469	0.000337601
32	0.000220097	0.000228696	0.000239588
33	0.0010887	0.000944813	0.00100191
34	0.000723177	0.000773869	0.000718763
35	0.00101009	0.00101873	0.000871228
36	0.000833225	0.000912472	0.000855982
37	0.000229923	0.000309547	0.000291861
38	0.0012125	0.00134676	0.00114131
39	0.00101598	0.00116889	0.00101716
40	0.00105136	0.00107418	0.00086905
41	0.00106511	0.00104646	0.00111735
42	0.000383205	0.000395019	0.000453039
43	0.000850912	0.00113193	0.00091479
44	0.000754619	0.000736908	0.000629462
45	0.000846981	0.000748458	0.000794996
46	0.000279052	0.000390399	0.00030493
47	0.000196515	0.000242556	0.000215629
48	0.000288878	0.000316478	0.000228697
49	0.000493254	0.000577514	0.000466107
50	0.00140705	0.00117351	0.00125021
51	0.00132255	0.00139989	0.00120447
52	0.00137954	0.00141375	0.00129595
53	0.160632	0.160718	0.160319
54	0.161964	0.162268	0.163188
55	0.227852	0.225505	0.22707
56	0.217008	0.217275	0.219362
57	0.222412	0.22447	0.223516
58	0.224092	0.225341	0.226153
59	0.151692	0.155427	0.151517
60	0.000294773	0.000267967	0.000196026
61	0.000310494	0.000274897	0.000317998
62	0.000872528	0.000787729	0.000773215
63	0.000487358	0.000609855	0.000420368
64	0.000218132	0.000235626	0.000215629
65	0.000210272	0.000203285	0.000215629
66	0.000214202	0.000265656	0.000193848
67	0.000163108	0.000164014	0.00012415
68	0.000210272	0.000217145	0.00012415
69	0.000318355	0.000284137	0.00031582
70	0.000966856	0.00112731	0.000964885
71	0.000153282	0.000217145	0.000132862
72	0.000210272	0.000157084	0.000156821
Supplementary Figure 3d: frequency of mutations at each position in tRNA-Pro for the (+)CMV libraries
Position	Exp1	Exp2	Exp3
1	0.000183426	4.54904e-05	0.000171259
2	0.000426084	0.000250197	0.00065153
3	0.000210176	0.000151635	0.000214074
4	0.000133748	9.66671e-05	0.000171259
5	4.96779e-05	5.11767e-05	2.79227e-05
6	0.000672563	0.000441636	0.000472825
7	0.000252211	0.000242615	0.000227105
8	0.183839	0.177951	0.181205
9	0.183432	0.179522	0.183443
10	0.000550279	0.000652029	0.000631053
11	0.000175784	0.000155426	0.000171259
12	6.11421e-05	7.39219e-05	0.000148921
13	0.000223551	0.000185752	0.000176844
14	0.213458	0.218354	0.212416
15	0.190525	0.194407	0.194095
16	0.207086	0.203922	0.203596
17	0.207245	0.206098	0.206855
18	0.192208	0.193037	0.193713
19	0.163758	0.163764	0.161356
20	0.198767	0.197066	0.194772
21	0.000447102	0.000360132	0.000385334
22	0.0005541	0.000454904	0.000564039
23	0.000689759	0.000682356	0.000586377
24	0.000126106	0.000180066	0.000161952
25	9.55345e-05	0.00013268	0.00014706
26	0.000122284	6.63402e-05	0.000137752
27	0.000149034	0.000166798	0.000124722
28	0.000175784	0.000142157	0.000236412
29	0.000833061	0.000953403	0.00122302
30	0.000129927	7.96082e-05	0.000104245
31	0.000208265	0.000242615	0.000301565
32	0.000129927	0.00021987	0.000174982
33	0.000766187	0.000936344	0.000867466
34	0.000641992	0.000523139	0.000480271
35	0.000735616	0.000771441	0.000889804
36	0.000768098	0.000648238	0.000865604
37	0.00022164	9.28762e-05	0.000161952
38	0.00100884	0.000974252	0.00102756
39	0.000603778	0.000509871	0.000603131
40	0.000783383	0.000756278	0.000876773
41	0.000792937	0.000837781	0.000766944
42	0.000372585	0.00028242	0.000292258
43	0.000699313	0.000760068	0.000941926
44	0.000456655	0.000515558	0.000575208
45	0.000842614	0.000845363	0.000759498
46	0.000282782	0.00035255	0.000227105
47	0.000168141	0.00019523	0.000113552
48	0.000181516	0.000161112	0.000189875
49	0.000426084	0.00028242	0.000374164
50	0.000834972	0.00117138	0.000919588
51	0.00103177	0.000968566	0.00121929
52	0.00106426	0.00119981	0.00105362
53	0.162313	0.1597	0.160598
54	0.160712	0.162592	0.162393
55	0.225716	0.224603	0.226816
56	0.2124	0.213871	0.213655
57	0.220324	0.222988	0.221505
58	0.221283	0.221125	0.222309
59	0.150062	0.154059	0.150006
60	0.000152855	0.00015353	0.000173121
61	0.000198712	0.000168693	0.000266197
62	0.0006076	0.000540198	0.000472825
63	0.000343924	0.000274838	0.000295981
64	0.000129927	4.54904e-05	0.000109829
65	7.64276e-05	3.60132e-05	8.93527e-05
66	7.06955e-05	8.71899e-05	7.63221e-05
67	8.59811e-05	7.20264e-05	7.25991e-05
68	5.92314e-05	3.60132e-05	8.74912e-05
69	0.000187248	0.000138367	0.000199182
70	0.000334371	0.000151635	0.000409533
71	6.30528e-05	8.3399e-05	7.63221e-05
72	0.000152855	7.58173e-05	0.000150783

## Sheet: Supplementary Figure 4
Supplementary Figure 4b: Processed band intensity/overall band intensity (no Pol-II promoter)
tRNA (flanking sgRNA)	Exp2	Exp3	Exp4	Exp5
G17A/A20G	0.391146	0.330134	0.303817	0.297759
T54C/A58C	0.267333	0.143493	0.243363	0.207475
G17T/C55A	0.328054	0.287518	0.26751	0.318653
G9C/A56T	0.218479	0.145489	0.153517	0.229128
G18T/C55G	0.145784	0.129348	0.101828	0.125668
A58T/T59A	0.17767	0.156132	0.149936	0.154971
A56T/T59C	0.176022	0.156451	0.208692	0.136951
G16C/A56T	0.363831	0.297561	0.292406	0.256983
Delta	0.875433	0.762887	0.607477	0.515021
Delta-C55A	NA	NA	NA	NA
Delta-T54C/A58C	NA	NA	NA	NA
Delta-G9C/A56T	0.81459	0.612245	0.857143	0.706452
Delta-C55G	NA	NA	NA	NA
Supplementary Figure 4c: Log2 Expression Relative to U6
tRNA	Exp2	Exp3	Exp4	Exp5
G17A/A20G	-1.18484	-3.63256	-2.48801	-3.65054
T54C/A58C	NA	-4.65656	-1.7569	-5.03495
G17T/C55A	-3.18314	-5.4681	-2.83132	-3.96955
G9C/A56T	-2.65028	-3.17508	-2.3184	-3.81659
G18T/C55G	-2.62801	-4.53274	-2.8802	-4.05943
A58T/T59A	-2.3029	-2.86789	-2.37249	-2.54652
A56T/T59C	-2.19308	-2.53175	-2.05234	-3.22136
G16C/A56T	-2.05979	-2.81318	-1.74896	-3.89277
Delta	-4.31593	-6.80209	-4.35481	-6.49719
Delta-C55A	-6.41263	-8.80411	-7.55941	-8.13452
Delta-T54C/A58C	-6.88963	-9.91934	-8.18391	-8.89497
Delta-G9C/A56T	-3.6588	-5.74386	-4.42031	-6.03398
Delta-C55G	-5.71819	-8.48922	-6.9743	-7.53868
Supplementary Figure 4d: Numbers of transfected cells, reporter positive cells, and % positive cells for each tRNA in each experiment
Condition	Experiment	Fully Transfected (# Cells)	Reporter+ (# Cells)	Percent Reporter+
No tRNA	1	6883	4	0.1
G17A A20G tRNA-pro	1	7521	468	6.22258
U54C A58C tRNA-pro	1	8546	103	1.20524
G17U C55A tRNA-pro	1	8001	260	3.24959
G9C A56U tRNA-pro	1	6794	378	5.56373
G18U C55G tRNA-pro	1	6626	326	4.92001
A58U U59A tRNA-pro	1	6421	785	12.2255
A56U U59C tRNA-pro	1	6219	699	11.2397
G16C A56U tRNA-pro	1	4496	689	15.3247
del tRNA-pro	1	6772	9	0.1329
del C55A tRNA-pro	1	6118	2	0.1
del U54C A58C tRNA-pro	1	6037	4	0.1
del G9C A56U tRNA-pro	1	7389	39	0.527812
del C55G tRNA-pro	1	8806	0	0.1
U6	1	5340	1813	33.9513
No tRNA	2	6929	0	0.1
Human tRNA-Pro	2	10775	6164	57.2065
G17A A20G tRNA-pro	2	5472	1377	25.1645
U54C A58C tRNA-pro	2	6637	497	7.48832
G17U C55A tRNA-pro	2	6284	1086	17.282
G9C A56U tRNA-pro	2	6688	1621	24.2374
G18U C55G tRNA-pro	2	8455	1865	22.058
A58U U59A tRNA-pro	2	8765	3213	36.6572
A56U U59C tRNA-pro	2	7741	2845	36.7524
G16C A56U tRNA-pro	2	9541	4233	44.3664
del tRNA-pro	2	7478	27	0.361059
del C55A tRNA-pro	2	9053	0	0.1
del U54C A58C tRNA-pro	2	6442	0	0.1
del G9C A56U tRNA-pro	2	6502	108	1.66103
del C55G tRNA-pro	2	10058	3	0.1
U6	2	3289	1995	60.6567
No tRNA	3	7316	8	0.109349
Human tRNA-Pro	3	4617	3271	70.8469
G17A A20G tRNA-pro	3	5663	1600	28.2536
U54C A58C tRNA-pro	3	5855	450	7.68574
G17U C55A tRNA-pro	3	6634	963	14.5161
G9C A56U tRNA-pro	3	6399	1633	25.5196
G18U C55G tRNA-pro	3	6723	1395	20.7497
A58U U59A tRNA-pro	3	7626	3499	45.8825
A56U U59C tRNA-pro	3	5547	2435	43.8976
G16C A56U tRNA-pro	3	4409	2117	48.0154
del tRNA-pro	3	5991	36	0.600901
del C55A tRNA-pro	3	5254	2	0.1
del U54C A58C tRNA-pro	3	4441	1	0.1
del G9C A56U tRNA-pro	3	4773	147	3.07982
del C55G tRNA-pro	3	6360	0	0.1
U6	3	6402	4552	71.1028
No tRNA	4	1734	1	0.1
Human tRNA-Pro	4	3331	2568	77.094
G17A A20G tRNA-pro	4	3053	539	17.6548
U54C A58C tRNA-pro	4	3236	186	5.74784
G17U C55A tRNA-pro	4	4295	406	9.45285
G9C A56U tRNA-pro	4	3644	587	16.1087
G18U C55G tRNA-pro	4	2856	406	14.2157
A58U U59A tRNA-pro	4	3676	1534	41.7301
A56U U59C tRNA-pro	4	4266	1706	39.9906
G16C A56U tRNA-pro	4	2393	1248	52.1521
del tRNA-pro	4	2967	26	0.876306
del C55A tRNA-pro	4	2442	2	0.1
del U54C A58C tRNA-pro	4	2928	6	0.204918
del G9C A56U tRNA-pro	4	2612	80	3.06279
del C55G tRNA-pro	4	4059	7	0.172456
U6	4	4875	3582	73.4769
No tRNA	5	3500	5	0.142857
Human tRNA-Pro	5	3192	2148	67.2932
G17A A20G tRNA-pro	5	5537	1315	23.7493
U54C A58C tRNA-pro	5	5305	383	7.2196
G17U C55A tRNA-pro	5	5679	809	14.2455
G9C A56U tRNA-pro	5	5120	936	18.2812
G18U C55G tRNA-pro	5	4931	905	18.3533
A58U U59A tRNA-pro	5	5407	2447	45.2561
A56U U59C tRNA-pro	5	4709	1927	40.9216
G16C A56U tRNA-pro	5	4257	2206	51.8205
del tRNA-pro	5	4184	33	0.788719
del C55A tRNA-pro	5	4587	4	0.1
del U54C A58C tRNA-pro	5	3692	2	0.1
del G9C A56U tRNA-pro	5	4553	154	3.38239
del C55G tRNA-pro	5	4652	3	0.1
U6	5	7126	5470	76.7612

## Sheet: Supplementary Figure 5
Supplementary Figure 5b: Processed band intensity/overall band intensity (CMV promoter)
tRNA	Exp3	Exp4	Exp5
p059	NA	NA	NA
U6	0.911749	0.97992	0.839004
Delta	0.205882	0.176045	0.149435
Delta-C55G	0.0810157	0.0730089	0.0534262
G17A/A20G	0.0708592	0.169753	0.14132
T54C/A58C	0.10101	0.0765253	0.102445
G17T/C55A	0.147854	0.130015	0.114967
G9C/A56T	0.133261	0.167683	0.084596
G18T/C55G	0.187192	0.0967742	0.0876153
Delta-C55A	0.0337838	0.0187354	0.0358566
Delta-T54C/A58C	0.0127253	0.0161128	0.0166667
Delta-G9C/A56T	0.164231	0.111024	0.0959693
Human tRNA-Gly	0.57833	0.562823	0.605076
Human tRNA-Pro	0.634844	0.559149	0.537542
Supplementary Figure 5c: Log2 Expression Relative to U6
tRNA	CMV	Exp2	Exp3	Exp4	Exp5
Human tRNA-Gly	-	-2.49549	-1.80161	-0.8036	-2.47952
Human tRNA-Gly	+	-2.31959	-3.39727	-0.581572	-3.2149
Human tRNA-Pro	-	NA	-4.17496	-3.0756	-3.99464
Human tRNA-Pro	+	NA	-4.15717	-2.19336	-3.5661
G17A/A20G	-	-2.39819	-4.22143	-3.6145	-5.17861
G17A/A20G	+	-2.15717	-3.46104	-2.66695	-4.07566
T54C/A58C	-	-4.70658	-5.48299	-4.20279	-4.3319
T54C/A58C	+	-1.56674	-3.54256	-1.96802	-3.27087
G17T/C55A	-	-3.5581	-3.76575	-5.33941	-4.04799
G17T/C55A	+	-3.70517	-3.48294	-3.71054	-3.3943
G9C/A56T	-	-3.4295	-3.93972	-4.21396	-4.50939
G9C/A56T	+	-1.55346	-2.68945	-2.67929	NA
G18T/C55G	-	-2.98138	-4.2353	-4.05654	-4.37592
G18T/C55G	+	-2.95904	-3.8635	-3.15371	-3.33055
Delta	-	-3.84546	-5.20021	-4.17793	-6.04907
Delta	+	-1.32508	-3.30836	-2.58552	-3.33556
Delta-C55A	-	-7.10563	-8.21266	-6.73303	-7.70352
Delta-C55A	+	-0.74203	-3.79313	-1.69129	-2.74693
Delta-T54C/A58C	-	-7.45104	-9.26947	-6.44878	-8.2328
Delta-T54C/A58C	+	-2.48678	-3.70958	-1.98136	-2.33734
Delta-G9C/A56T	-	-5.76369	-5.1649	-3.68188	-3.10069
Delta-G9C/A56T	+	-2.02645	-3.48898	-1.63238	-1.17293
Delta-C55G	-	-6.04641	NA	-6.74434	-6.69238
Delta-C55G	+	-1.86913	-2.83216	-2.00661	-2.71651

## Sheet: Supplementary Figure 6
Supplementary Figure 6a,b: Numbers of transfected cells, reporter positive cells, and % positive cells for each tRNA in the presence and absence of a CMV promoter
Condition	CMV Promoter	Experiment	Fully Transfected (# Cells)	Reporter+ (# Cells)	Percent Reporter+
Human tRNA-Gly	-	1	15280	2798	18.3115
Human tRNA-Gly	+	1	14206	3253	22.8988
Delta-C55G tRNA-Gly	-	1	7144	5	0.1
Delta-C55G tRNA-Gly	+	1	9812	59	0.601305
No Promoter	-	1	4885	3	0.1
U6	+	1	10368	1898	18.3063
Human tRNA-Gly	-	2	5988	2040	34.0681
Human tRNA-Gly	+	2	5689	2043	35.9114
Delta-tRNA-Gly	-	2	2830	75	2.65018
Delta-tRNA-Gly	+	2	3249	302	9.29517
Delta-C55G tRNA-Gly	-	2	4357	5	0.114758
Delta-C55G tRNA-Gly	+	2	2638	31	1.17513
No Promoter	-	2	5194	3	0.1
U6	+	2	5254	1636	31.1382
Human tRNA-Gly	-	3	3159	648	20.5128
Human tRNA-Gly	+	3	8260	1822	22.0581
Delta-tRNA-Gly	-	3	2484	61	2.45572
Delta-tRNA-Gly	+	3	5331	328	6.15269
Delta-C55G tRNA-Gly	-	3	2656	3	0.112952
Delta-C55G tRNA-Gly	+	3	3868	44	1.13754
No Promoter	-	3	4994	3	0.1
U6	+	3	6718	1465	21.8071
Delta-C55G tRNA-Gly	-	4	20745	51	0.245842
Delta-C55G tRNA-Gly	+	4	18064	224	1.24004
Human tRNA-Gly	-	4	36436	16572	45.4825
Human tRNA-Gly	+	4	32123	14521	45.2044
No Promoter	-	4	21006	39	0.185661
U6	+	4	21601	10968	50.7754
Supplementary Figure 6c: log10(% Reporter+ in (+)CMV)-log10(% Reporter+ in (-)CMV) for each experiment with indicated tRNA flanking the sgRNA
Condition	Experiment	Log10(ON)-Log10(OFF)
Human tRNA-Gly	1	0.0970879
Delta-C55G tRNA-Gly	1	0.779094
U6	1	2.2626
Human tRNA-Gly	2	0.0228841
Delta-tRNA-Gly	2	0.544982
Delta-C55G tRNA-Gly	2	1.0103
U6	2	2.49329
Human tRNA-Gly	3	0.0315429
Delta-tRNA-Gly	3	0.398887
Delta-C55G tRNA-Gly	3	1.00307
U6	3	2.3386
Delta-C55G tRNA-Gly	4	0.702777
Human tRNA-Gly	4	-0.0026638
U6	4	2.43693
